# Supplementary material for: Analysis of microRNAs in Small Urinary Extracellular Vesicles and Their Potential Roles in Pathogenesis of Renal ANCA-Associated Vasculitis
Source: Int J Mol Sci. 2022 Apr 14;23(8):4344. doi: 10.3390/ijms23084344 (PMC9028884; doi:10.3390/ijms23084344)
Supplement: Supplementary file 1 [file ijms-23-04344-s001.zip]

Archive with 3 entries (3 files):
- Fig S2.tiff
- Figure S1 .jpg
- Table S1.xlsx
