# Supplementary material for: Analysis of microRNAs in Small Urinary Extracellular Vesicles and Their Potential Roles in Pathogenesis of Renal ANCA-Associated Vasculitis
Source: Int J Mol Sci. 2022 Apr 14;23(8):4344. doi: 10.3390/ijms23084344 (PMC9028884; doi:10.3390/ijms23084344)
Supplement: Supplementary file 1 [file ijms-23-04344-s001.zip › Table S1.xlsx]

## Sheet: DESeq2
	miRNA	sampleA (HC)	sampleB (AAV)	baseMeanA	baseMeanB	baseMean	log2FoldChange	lfcSE	stat	pvalue	padj
Validated significant	hsa-miR-106b-5p	cond_C	cond_P	11.9232	426.282	219.103	-4.38705	0.55569	-7.89478	2.90831e-15	1.29071e-11
	hsa-miR-31-3p	cond_C	cond_P	3.23852	86.0802	44.6594	-4.02672	0.550268	-7.31775	2.52159e-13	3.73027e-10
	hsa-miR-30a-5p	cond_C	cond_P	196.881	4524.84	2360.86	-3.65164	0.614509	-5.94236	2.80946e-09	3.66717e-07
	hsa-miR-99a-5p	cond_C	cond_P	33.07	366.066	199.568	-2.93556	0.566209	-5.18459	2.16492e-07	1.23179e-05
	hsa-miR-182-5p	cond_C	cond_P	4012	3907.84	3959.92	0.0360531	0.348388	0.103486	0.917578	0.96475
Validated nonsignificant	hsa-miR-200a-3p	cond_C	cond_P	53.0795	1446.32	749.699	-4.05085	0.557971	-7.25996	3.87192e-13	4.29589e-10
	hsa-miR-24-3p	cond_C	cond_P	27.2362	613.334	320.285	-3.8497	0.547905	-7.02623	2.12189e-12	1.34528e-09
	hsa-miR-191-5p	cond_C	cond_P	34.6147	454.774	244.695	-3.30926	0.48774	-6.78488	1.16179e-11	5.72893e-09
	hsa-miR-192-5p	cond_C	cond_P	7.82791	276.314	142.071	-4.01909	0.638687	-6.29273	3.11924e-10	7.28588e-08
	hsa-miR-26a-5p	cond_C	cond_P	196.705	4777.38	2487.04	-3.73044	0.610647	-6.109	1.00259e-09	1.5891e-07
	hsa-miR-141-3p	cond_C	cond_P	12.5191	418.958	215.739	-4.16288	0.594362	-7.00394	2.48863e-12	1.38057e-09
	hsa-let-7f-5p	cond_C	cond_P	131.129	2170.05	1150.59	-3.51612	0.529471	-6.64081	3.11955e-11	1.20437e-08
	hsa-miR-138-5p	cond_C	cond_P	3.68227	44.3932	24.0377	-3.22556	0.486181	-6.63448	3.25653e-11	1.20437e-08
	hsa-miR-27a-3p	cond_C	cond_P	14.6932	452.504	233.599	-3.9871	0.615287	-6.48006	9.16852e-11	2.90642e-08
	hsa-miR-424-5p	cond_C	cond_P	6.13678	152.637	79.387	-3.80116	0.595021	-6.38828	1.67757e-10	4.96337e-08
	hsa-miR-8060	cond_C	cond_P	80.5553	1432.92	756.736	-3.51633	0.564482	-6.22931	4.68509e-10	9.04018e-08
	hsa-miR-10a-5p	cond_C	cond_P	109.093	2799.65	1454.37	-3.72244	0.628026	-5.92721	3.08121e-09	3.79845e-07
	hsa-miR-23b-3p	cond_C	cond_P	113.321	1183.72	648.52	-2.9842	0.50762	-5.87881	4.13226e-09	4.7023e-07
	hsa-miR-6748-3p	cond_C	cond_P	551.195	54.404	302.8	2.89061	0.534531	5.40775	6.38202e-08	4.56829e-06
	hsa-miR-3614-3p	cond_C	cond_P	643.331	161.489	402.41	1.86827	0.391234	4.77533	1.79412e-06	8.12481e-05
Reference	hsa-miR-711	cond_C	cond_P	1371.25	1192.41	1281.83	0.195573	0.28704	0.681344	0.495654	0.71243
	hsa-miR-6724-5p	cond_C	cond_P	97.5149	89.5443	93.5296	0.127279	0.289591	0.439511	0.660291	0.828491
	hsa-miR-4503	cond_C	cond_P	672.441	593.942	633.192	0.167058	0.409758	0.407698	0.683495	0.841485
	hsa-miR-574-3p	cond_C	cond_P	547.904	589.997	568.95	-0.0992286	0.354983	-0.27953	0.779838	0.896379
	hsa-miR-4326	cond_C	cond_P	151.296	158.27	154.783	-0.0534127	0.29205	-0.182889	0.854885	0.935399
	hsa-miR-1305	cond_C	cond_P	755.915	771.902	763.909	-0.0270694	0.378744	-0.0714717	0.943022	0.974754
	hsa-miR-558	cond_C	cond_P	1199.37	1181.47	1190.42	0.0209985	0.296507	0.0708195	0.943541	0.974956
	hsa-miR-498	cond_C	cond_P	942.915	933.035	937.975	0.0155462	0.363214	0.0428017	0.96586	0.983053
	hsa-miR-451a	cond_C	cond_P	15.3422	177.004	96.1731	-3.23592	0.439679	-7.35974	1.84273e-13	3.73027e-10
	hsa-miR-200b-3p	cond_C	cond_P	44.5471	832.561	438.554	-3.68435	0.521968	-7.05858	1.6821e-12	1.24539e-09
	hsa-miR-200c-3p	cond_C	cond_P	68.298	1492.43	780.364	-3.82714	0.542207	-7.05845	1.68372e-12	1.24539e-09
	hsa-miR-222-3p	cond_C	cond_P	9.7896	223.372	116.581	-3.81005	0.56503	-6.74309	1.5505e-11	6.88112e-09
	hsa-miR-425-5p	cond_C	cond_P	6.77629	80.082	43.4291	-3.18139	0.486841	-6.53477	6.37082e-11	2.1749e-08
	hsa-let-7e-5p	cond_C	cond_P	23.7685	451.445	237.607	-3.58434	0.566096	-6.33167	2.42518e-10	6.72684e-08
	hsa-miR-455-3p	cond_C	cond_P	6.66009	86.2348	46.4475	-3.22915	0.510846	-6.32119	2.59561e-10	6.77606e-08
	hsa-miR-106a-5p	cond_C	cond_P	5.1298	75.9419	40.5358	-3.35234	0.53155	-6.30673	2.85001e-10	7.02687e-08
	hsa-let-7a-5p	cond_C	cond_P	149.734	3468.95	1809.34	-3.7352	0.594373	-6.28427	3.29404e-10	7.30948e-08
	hsa-miR-23a-3p	cond_C	cond_P	69.3163	1103.64	586.48	-3.42479	0.547791	-6.252	4.05217e-10	8.56358e-08
	hsa-miR-92a-3p	cond_C	cond_P	22.6652	468.983	245.824	-3.63687	0.58329	-6.23509	4.51528e-10	9.04018e-08
	hsa-miR-20a-5p	cond_C	cond_P	38.8974	525.957	282.427	-3.26547	0.528269	-6.18145	6.35153e-10	1.1745e-07
	hsa-miR-484	cond_C	cond_P	14.0884	106.377	60.2327	-2.67825	0.436516	-6.1355	8.48893e-10	1.50695e-07
	hsa-miR-30d-5p	cond_C	cond_P	93.9197	1648.81	871.366	-3.48412	0.568989	-6.12335	9.1627e-10	1.564e-07
	hsa-miR-100-5p	cond_C	cond_P	6.93317	72.3205	39.6268	-2.99334	0.489823	-6.11106	9.89694e-10	1.5891e-07
	hsa-miR-125a-5p	cond_C	cond_P	41.7839	612.899	327.342	-3.32152	0.547463	-6.06712	1.30224e-09	1.97101e-07
	hsa-miR-652-3p	cond_C	cond_P	5.46265	105.622	55.5424	-3.53746	0.583408	-6.06344	1.33236e-09	1.97101e-07
	hsa-miR-10b-5p	cond_C	cond_P	96.7836	2433.62	1265.2	-3.72153	0.622781	-5.97566	2.29167e-09	3.28078e-07
	hsa-miR-26b-5p	cond_C	cond_P	33.6377	489.304	261.471	-3.2987	0.553496	-5.95976	2.52613e-09	3.50343e-07
	hsa-miR-660-5p	cond_C	cond_P	22.2037	355.954	189.079	-3.38075	0.568214	-5.94978	2.68501e-09	3.61093e-07
	hsa-miR-30e-5p	cond_C	cond_P	21.4653	258.89	140.178	-3.12645	0.526926	-5.93337	2.96772e-09	3.76307e-07
	hsa-miR-3180-5p	cond_C	cond_P	235.362	20.7452	128.053	3.06936	0.520873	5.89272	3.79891e-09	4.55056e-07
	hsa-let-7b-5p	cond_C	cond_P	147.635	2036.27	1091.95	-3.24031	0.550274	-5.88853	3.89638e-09	4.55056e-07
	hsa-miR-320a	cond_C	cond_P	28.3033	380.134	204.219	-3.21173	0.548038	-5.86041	4.61731e-09	5.1229e-07
	hsa-miR-5001-5p	cond_C	cond_P	123.54	19.7131	71.6264	2.43278	0.416419	5.84213	5.15363e-09	5.57849e-07
	hsa-miR-140-3p	cond_C	cond_P	6.83761	93.676	50.2568	-3.19976	0.556152	-5.7534	8.74658e-09	9.24222e-07
	hsa-miR-223-3p	cond_C	cond_P	33.44	346.88	190.16	-2.95461	0.515617	-5.73023	1.00295e-08	1.03513e-06
	Pre_miRNA_45625_length_90_cov_1.544444	cond_C	cond_P	199.339	47.202	123.27	1.97232	0.345427	5.70981	1.13105e-08	1.13824e-06
	hsa-miR-151a-5p	cond_C	cond_P	21.0568	530.833	275.945	-3.64963	0.639748	-5.7048	1.16481e-08	1.13824e-06
	hsa-miR-3184-3p	cond_C	cond_P	19.4362	128.78	74.1081	-2.49298	0.437163	-5.70262	1.17979e-08	1.13824e-06
	hsa-miR-3180	cond_C	cond_P	239.591	27.0225	133.307	2.80067	0.492366	5.68818	1.28398e-08	1.21241e-06
	hsa-miR-30b-5p	cond_C	cond_P	57.3312	791.599	424.465	-3.20667	0.564281	-5.68275	1.32546e-08	1.22549e-06
	hsa-miR-31-5p	cond_C	cond_P	47.9315	526.831	287.381	-3.00059	0.528913	-5.67313	1.4021e-08	1.2699e-06
	hsa-miR-29c-5p	cond_C	cond_P	8.87645	64.7624	36.8194	-2.59165	0.45757	-5.66393	1.47944e-08	1.31066e-06
	hsa-miR-93-5p	cond_C	cond_P	31.6791	314.744	173.212	-2.90936	0.513943	-5.66086	1.50617e-08	1.31066e-06
	hsa-miR-135b-5p	cond_C	cond_P	7.11579	96.8483	51.9821	-3.18536	0.564054	-5.64727	1.63019e-08	1.39131e-06
	hsa-miR-103b	cond_C	cond_P	75.238	819.07	447.154	-2.99043	0.530996	-5.63174	1.78402e-08	1.49387e-06
	hsa-miR-19b-3p	cond_C	cond_P	53.7781	421.04	237.409	-2.66917	0.474461	-5.6257	1.84759e-08	1.51844e-06
	hsa-miR-455-5p	cond_C	cond_P	4.55482	27.3025	15.9287	-2.35875	0.420242	-5.61284	1.99028e-08	1.60598e-06
	hsa-miR-101-3p	cond_C	cond_P	44.3461	432.339	238.342	-2.8755	0.518847	-5.54211	2.98853e-08	2.36841e-06
	hsa-miR-378a-3p	cond_C	cond_P	7.5256	86.7118	47.1187	-3.00567	0.548235	-5.48244	4.19501e-08	3.23096e-06
	Pre_miRNA_55710_length_96_cov_1.645833	cond_C	cond_P	530.769	2673.21	1601.99	-2.17311	0.39646	-5.48128	4.22253e-08	3.23096e-06
	Pre_miRNA_13846_length_50_cov_29.680000	cond_C	cond_P	239.227	2288.09	1263.66	-2.84728	0.520902	-5.46606	4.6016e-08	3.46134e-06
	Pre_miRNA_28826_length_34_cov_12.411765	cond_C	cond_P	615.343	93.3573	354.35	2.47633	0.453396	5.46174	4.71494e-08	3.48749e-06
	hsa-miR-30c-5p	cond_C	cond_P	135.713	2398.17	1266.94	-3.34843	0.614585	-5.44828	5.08597e-08	3.70025e-06
	hsa-miR-25-3p	cond_C	cond_P	3.12946	27.1288	15.1291	-2.73965	0.506954	-5.40415	6.51177e-08	4.58718e-06
	hsa-miR-30a-3p	cond_C	cond_P	14.8829	362.48	188.682	-3.53495	0.656103	-5.38779	7.13292e-08	4.94623e-06
	hsa-miR-423-3p	cond_C	cond_P	6.93121	67.8848	37.408	-2.83468	0.527425	-5.37457	7.67652e-08	5.24129e-06
	hsa-miR-30c-2-3p	cond_C	cond_P	3.48057	31.9067	17.6936	-2.74532	0.514612	-5.33473	9.56853e-08	6.43411e-06
	Pre_miRNA_81861_length_80_cov_1.775000	cond_C	cond_P	44.3683	227.067	135.718	-2.17825	0.410897	-5.3012	1.15045e-07	7.62045e-06
	hsa-miR-92b-3p	cond_C	cond_P	8.91313	55.6986	32.3058	-2.39775	0.4533	-5.28953	1.22629e-07	8.00332e-06
	Pre_miRNA_78394_length_66_cov_1.000000	cond_C	cond_P	614.929	127.841	371.385	2.10737	0.400167	5.26622	1.39258e-07	8.9322e-06
	hsa-miR-30e-3p	cond_C	cond_P	5.47038	55.5278	30.4991	-2.85974	0.543321	-5.26345	1.41374e-07	8.9322e-06
	hsa-miR-29c-3p	cond_C	cond_P	37.2908	299.815	168.553	-2.66415	0.506349	-5.26148	1.42899e-07	8.9322e-06
	hsa-miR-6754-3p	cond_C	cond_P	7.53854	75.4588	41.4987	-2.87508	0.546775	-5.25825	1.45436e-07	8.96453e-06
	Pre_miRNA_46201_length_106_cov_1.726415	cond_C	cond_P	4312.02	27537.3	15924.7	-2.41976	0.461661	-5.24142	1.59348e-07	9.68747e-06
	hsa-miR-203a-3p	cond_C	cond_P	47.0297	374.284	210.657	-2.63861	0.504211	-5.23314	1.66651e-07	9.87845e-06
	hsa-miR-335-5p	cond_C	cond_P	9.71883	87.8223	48.7705	-2.75802	0.527062	-5.23282	1.66941e-07	9.87845e-06
	hsa-miR-98-5p	cond_C	cond_P	9.05618	58.4506	33.7534	-2.42812	0.467921	-5.18917	2.11235e-07	1.22556e-05
	hsa-miR-21-3p	cond_C	cond_P	6.82746	42.9589	24.8932	-2.43282	0.468938	-5.18794	2.12637e-07	1.22556e-05
	hsa-miR-4494	cond_C	cond_P	2.05542	18.7925	10.4239	-2.76964	0.535111	-5.17582	2.26917e-07	1.27476e-05
	hsa-miR-19a-3p	cond_C	cond_P	14.6961	134.217	74.4567	-2.76713	0.538423	-5.13933	2.75723e-07	1.52957e-05
	hsa-miR-186-5p	cond_C	cond_P	9.73198	56.9881	33.36	-2.31641	0.45146	-5.13093	2.8832e-07	1.57971e-05
	hsa-miR-345-5p	cond_C	cond_P	2.86713	19.9458	11.4065	-2.54185	0.496237	-5.12224	3.0193e-07	1.63411e-05
	hsa-miR-665	cond_C	cond_P	21.4862	118.647	70.0668	-2.26315	0.442208	-5.11785	3.09036e-07	1.6354e-05
	hsa-miR-491-3p	cond_C	cond_P	107.41	621.28	364.345	-2.30428	0.450271	-5.11754	3.09539e-07	1.6354e-05
	hsa-miR-183-5p	cond_C	cond_P	13.656	74.853	44.2545	-2.26015	0.442823	-5.10396	3.32627e-07	1.73671e-05
	hsa-miR-148a-3p	cond_C	cond_P	14.2428	81.0362	47.6395	-2.28008	0.448487	-5.08394	3.69676e-07	1.9077e-05
	hsa-miR-95-3p	cond_C	cond_P	3.61301	48.4281	26.0206	-3.06773	0.611168	-5.01946	5.18183e-07	2.64333e-05
	hsa-miR-181a-5p	cond_C	cond_P	27.8903	209.11	118.5	-2.55061	0.509026	-5.01077	5.42139e-07	2.72635e-05
	hsa-let-7g-5p	cond_C	cond_P	128.163	897.089	512.626	-2.49189	0.497469	-5.00914	5.46743e-07	2.72635e-05
	hsa-miR-29b-3p	cond_C	cond_P	174.272	1291.41	732.838	-2.5467	0.508825	-5.00505	5.58471e-07	2.75388e-05
	hsa-miR-125b-5p	cond_C	cond_P	43.6197	458.192	250.906	-2.8563	0.572724	-4.98721	6.12571e-07	2.98746e-05
	Pre_miRNA_75617_length_79_cov_2.746835	cond_C	cond_P	1492.27	267.57	879.921	2.25203	0.454854	4.9511	7.37954e-07	3.55983e-05
	hsa-miR-1273f	cond_C	cond_P	15.3273	92.8605	54.0939	-2.34918	0.479464	-4.8996	9.60321e-07	4.58269e-05
	hsa-miR-361-5p	cond_C	cond_P	8.98383	91.5031	50.2435	-2.80042	0.573398	-4.88391	1.04002e-06	4.91024e-05
	Pre_miRNA_72562_length_134_cov_1.813433	cond_C	cond_P	86.9449	42.6582	64.8016	1.0248	0.21052	4.86796	1.12759e-06	5.2676e-05
	Pre_miRNA_75142_length_86_cov_1.593023	cond_C	cond_P	721.288	191.543	456.416	1.79947	0.375203	4.79601	1.61861e-06	7.48269e-05
	hsa-miR-4286	cond_C	cond_P	17.5839	84.1651	50.8745	-2.06296	0.431843	-4.77711	1.77832e-06	8.12481e-05
	Pre_miRNA_69146_length_82_cov_1.109756	cond_C	cond_P	593.435	183.787	388.611	1.6152	0.338772	4.76782	1.86227e-06	8.34822e-05
	hsa-miR-3065-5p	cond_C	cond_P	4.32136	25.5102	14.9158	-2.26684	0.478119	-4.74116	2.12496e-06	9.34003e-05
	hsa-miR-4454	cond_C	cond_P	46.6455	226.718	136.682	-2.09252	0.441384	-4.74082	2.12854e-06	9.34003e-05
	hsa-miR-3191-3p	cond_C	cond_P	81.0053	26.7459	53.8756	1.53309	0.323497	4.7391	2.14665e-06	9.34003e-05
	Pre_miRNA_79611_length_95_cov_1.347368	cond_C	cond_P	48.9441	124.095	86.5194	-1.31169	0.276932	-4.73649	2.17446e-06	9.3692e-05
	hsa-miR-6776-5p	cond_C	cond_P	31.5391	293.055	162.297	-2.71012	0.572498	-4.73386	2.20288e-06	9.40038e-05
	Pre_miRNA_68306_length_66_cov_2.409091	cond_C	cond_P	1523.76	8883.4	5203.58	-2.27591	0.482199	-4.71985	2.36015e-06	9.97558e-05
	hsa-miR-194-5p	cond_C	cond_P	23.541	152.017	87.7791	-2.37189	0.505118	-4.69571	2.65677e-06	0.00011027
	hsa-miR-4784	cond_C	cond_P	26.2393	109.152	67.6957	-1.92628	0.410234	-4.69557	2.6586e-06	0.00011027
	hsa-miR-130a-3p	cond_C	cond_P	10.7058	106.587	58.6463	-2.74752	0.587455	-4.67699	2.91111e-06	0.000119625
	hsa-miR-99b-5p	cond_C	cond_P	14.1921	101.762	57.977	-2.4597	0.52958	-4.64462	3.40696e-06	0.000138716
	hsa-miR-9-5p	cond_C	cond_P	7.19279	49.6409	28.4168	-2.45124	0.528529	-4.63786	3.52034e-06	0.00014203
	Pre_miRNA_34214_length_139_cov_2.000000	cond_C	cond_P	992.335	316.859	654.597	1.57065	0.338958	4.63377	3.59067e-06	0.000143562
	Pre_miRNA_72178_length_98_cov_1.377551	cond_C	cond_P	295.063	118.386	206.725	1.28384	0.278372	4.61194	3.98922e-06	0.000158073
	hsa-miR-10a-3p	cond_C	cond_P	1.64661	16.7073	9.17696	-2.72821	0.591943	-4.60891	4.04785e-06	0.000158977
	hsa-miR-4451	cond_C	cond_P	63.2792	17.0472	40.1632	1.76322	0.383237	4.60087	4.20723e-06	0.000163787
	Pre_miRNA_42996_length_29_cov_2.482759	cond_C	cond_P	222.301	56.1278	139.215	1.84513	0.401323	4.59761	4.27374e-06	0.000164929
	hsa-miR-362-3p	cond_C	cond_P	3.95868	21.4888	12.7237	-2.18418	0.475475	-4.59369	4.35484e-06	0.00016661
	hsa-miR-4524a-5p	cond_C	cond_P	2.70125	17.9763	10.3388	-2.48085	0.540884	-4.58665	4.50416e-06	0.00017085
	hsa-miR-20b-5p	cond_C	cond_P	7.73104	45.183	26.457	-2.27685	0.498442	-4.56794	4.92547e-06	0.000185248
	hsa-miR-363-5p	cond_C	cond_P	292.422	40.0474	166.235	2.46886	0.542868	4.54781	5.42069e-06	0.000202145
	hsa-miR-9-3p	cond_C	cond_P	3.12209	19.5615	11.3418	-2.36742	0.520892	-4.54494	5.49521e-06	0.000202145
	Pre_miRNA_72187_length_116_cov_1.025862	cond_C	cond_P	2167.21	424.588	1295.9	2.12251	0.467068	4.54432	5.51139e-06	0.000202145
	Pre_miRNA_34855_length_121_cov_2.305785	cond_C	cond_P	1588.39	428.049	1008.22	1.76959	0.389563	4.54249	5.55924e-06	0.000202229
	hsa-miR-15b-5p	cond_C	cond_P	13.7852	85.8555	49.8204	-2.32437	0.512512	-4.53525	5.75347e-06	0.000206464
	Pre_miRNA_67891_length_168_cov_1.565476	cond_C	cond_P	557.873	112.687	335.28	2.08877	0.460687	4.53404	5.78656e-06	0.000206464
	Pre_miRNA_73049_length_177_cov_2.192091	cond_C	cond_P	32.2518	191.659	111.955	-2.27151	0.501106	-4.533	5.81524e-06	0.000206464
	hsa-miR-126-3p	cond_C	cond_P	4.24202	24.6185	14.4302	-2.2217	0.491562	-4.51968	6.19337e-06	0.000218144
	hsa-miR-21-5p	cond_C	cond_P	4560.13	17477	11018.6	-1.80329	0.400403	-4.50368	6.67866e-06	0.000233385
	hsa-miR-5100	cond_C	cond_P	39.4546	194.138	116.796	-2.07821	0.463169	-4.48693	7.22553e-06	0.000250523
	Pre_miRNA_58827_length_59_cov_2.220339	cond_C	cond_P	945.914	295.026	620.47	1.59282	0.356122	4.47267	7.72496e-06	0.000263885
	Pre_miRNA_50926_length_88_cov_3.170455	cond_C	cond_P	6770.99	29973.5	18372.3	-1.96335	0.438979	-4.47253	7.72983e-06	0.000263885
	Pre_miRNA_70818_length_43_cov_1.000000	cond_C	cond_P	219.672	61.7883	140.73	1.7194	0.385583	4.45922	8.22592e-06	0.000277899
	Pre_miRNA_74591_length_66_cov_2.000000	cond_C	cond_P	773.919	204.073	488.996	1.79068	0.401662	4.45819	8.26558e-06	0.000277899
	Pre_miRNA_69346_length_52_cov_1.000000	cond_C	cond_P	109.987	430.468	270.228	-1.82306	0.41093	-4.43642	9.14679e-06	0.000305214
	hsa-miR-3135b	cond_C	cond_P	245.283	1677.05	961.166	-2.39322	0.540653	-4.42653	9.57621e-06	0.000317158
	Pre_miRNA_42963_length_101_cov_1.376238	cond_C	cond_P	106.68	428.852	267.766	-1.85293	0.418891	-4.42342	9.71526e-06	0.00031938
	Pre_miRNA_47153_length_119_cov_1.638655	cond_C	cond_P	946.163	186.376	566.27	2.10469	0.476479	4.41717	1.00001e-05	0.000326326
	Pre_miRNA_71870_length_95_cov_2.747368	cond_C	cond_P	106.371	478.627	292.499	-1.97754	0.448064	-4.41352	1.01702e-05	0.000329456
	Pre_miRNA_80124_length_122_cov_2.524590	cond_C	cond_P	1744.45	431.974	1088.21	1.85705	0.422605	4.39429	1.11137e-05	0.000357411
	hsa-miR-3151-5p	cond_C	cond_P	47.1584	20.1123	33.6353	1.20225	0.273839	4.39037	1.13156e-05	0.000361285
	hsa-miR-301a-3p	cond_C	cond_P	2.37506	19.5162	10.9456	-2.5184	0.574558	-4.38319	1.16955e-05	0.000370748
	hsa-miR-204-5p	cond_C	cond_P	54.1896	570.161	312.175	-2.72557	0.622418	-4.379	1.19226e-05	0.000375267
	hsa-miR-6872-3p	cond_C	cond_P	45.0558	146.705	95.8805	-1.60952	0.368511	-4.36763	1.256e-05	0.000392544
	hsa-miR-32-3p	cond_C	cond_P	2.40212	11.2808	6.84148	-2.01484	0.461518	-4.36567	1.26732e-05	0.000393311
	hsa-miR-7975	cond_C	cond_P	1.92872	12.7577	7.34322	-2.41692	0.554208	-4.36102	1.29455e-05	0.000398026
	Pre_miRNA_42817_length_84_cov_23.678572	cond_C	cond_P	808.298	300.275	554.287	1.37289	0.31488	4.36003	1.30044e-05	0.000398026
	hsa-miR-17-3p	cond_C	cond_P	3.43642	21.8153	12.6259	-2.29032	0.527239	-4.344	1.39913e-05	0.000425297
	hsa-miR-146b-5p	cond_C	cond_P	6.8159	48.8492	27.8326	-2.41931	0.557126	-4.34248	1.40881e-05	0.000425326
	Pre_miRNA_117492_length_29_cov_1.172414	cond_C	cond_P	248.204	674.076	461.14	-1.37942	0.317808	-4.34042	1.4221e-05	0.000426439
	Pre_miRNA_54442_length_58_cov_1.258621	cond_C	cond_P	654.137	164.729	409.433	1.83477	0.42406	4.32666	1.51387e-05	0.000448557
	Pre_miRNA_81573_length_86_cov_2.000000	cond_C	cond_P	812.089	153.654	482.872	2.13537	0.493574	4.32634	1.51608e-05	0.000448557
	Pre_miRNA_54275_length_64_cov_1.546875	cond_C	cond_P	114.525	47.8565	81.1905	1.24443	0.288029	4.32052	1.55664e-05	0.000457509
	Pre_miRNA_27832_length_63_cov_5.761905	cond_C	cond_P	181.001	40.4485	110.725	1.96269	0.454818	4.31533	1.59366e-05	0.000463898
	Pre_miRNA_116504_length_59_cov_1.000000	cond_C	cond_P	137.033	39.5237	88.2784	1.68284	0.390039	4.31455	1.59929e-05	0.000463898
	hsa-miR-582-5p	cond_C	cond_P	1.46703	12.8386	7.15282	-2.59373	0.603927	-4.29478	1.74868e-05	0.000503939
	hsa-miR-19b-1-5p	cond_C	cond_P	0.245102	4.40256	2.32383	-2.8014	0.653155	-4.28902	1.79459e-05	0.000513833
	Pre_miRNA_29607_length_32_cov_1.000000	cond_C	cond_P	431.882	111.882	271.882	1.7991	0.421267	4.27068	1.94877e-05	0.000551732
	Pre_miRNA_54064_length_100_cov_6.620000	cond_C	cond_P	477.176	115.362	296.269	1.87504	0.439084	4.27033	1.95182e-05	0.000551732
	Pre_miRNA_49668_length_100_cov_2.950000	cond_C	cond_P	433.31	168.771	301.04	1.3099	0.30819	4.25031	2.13479e-05	0.000599633
	Pre_miRNA_39983_length_64_cov_10.640625	cond_C	cond_P	42.5868	103.964	73.2753	-1.2386	0.292676	-4.23199	2.31637e-05	0.000646544
	hsa-miR-708-5p	cond_C	cond_P	2.99951	13.6503	8.32491	-2.05259	0.485278	-4.22973	2.33972e-05	0.000648979
	hsa-miR-339-5p	cond_C	cond_P	9.14758	27.8484	18.498	-1.53024	0.362844	-4.21736	2.47178e-05	0.000679252
	hsa-miR-27b-3p	cond_C	cond_P	212.42	974.348	593.384	-1.9796	0.469471	-4.21666	2.47947e-05	0.000679252
	hsa-miR-125b-2-3p	cond_C	cond_P	2.54857	12.2315	7.39004	-2.01602	0.479288	-4.20628	2.59603e-05	0.000706821
	Pre_miRNA_64629_length_83_cov_3.144578	cond_C	cond_P	477.694	159.321	318.508	1.50222	0.357454	4.20257	2.63904e-05	0.000714151
	hsa-miR-148a-5p	cond_C	cond_P	1.21509	5.8992	3.55715	-2.07696	0.494568	-4.19955	2.67445e-05	0.000719347
	hsa-miR-125a-3p	cond_C	cond_P	3.29265	12.8639	8.07826	-1.88947	0.451041	-4.18914	2.80017e-05	0.000748624
	hsa-miR-181b-5p	cond_C	cond_P	12.83	53.899	33.3645	-1.89199	0.451994	-4.18588	2.84058e-05	0.00075488
	Pre_miRNA_38611_length_235_cov_8.365957	cond_C	cond_P	64.105	132.948	98.5266	-1.03485	0.247468	-4.18178	2.89241e-05	0.000764078
	hsa-let-7i-5p	cond_C	cond_P	24.0962	135.195	79.6454	-2.18123	0.522411	-4.17532	2.97563e-05	0.000781411
	hsa-miR-148b-3p	cond_C	cond_P	6.64252	37.3974	22.02	-2.17188	0.522063	-4.16019	3.17988e-05	0.000830135
	hsa-miR-6893-3p	cond_C	cond_P	1042.54	323.654	683.099	1.58331	0.380765	4.15823	3.20721e-05	0.000832373
	Pre_miRNA_36369_length_92_cov_3.010870	cond_C	cond_P	741.307	174.415	457.861	1.89555	0.456422	4.15306	3.28053e-05	0.000846453
	hsa-miR-190a-5p	cond_C	cond_P	4.11043	33.2384	18.6744	-2.4679	0.595854	-4.14179	3.44601e-05	0.000884012
	hsa-miR-486-5p	cond_C	cond_P	1.60281	9.39101	5.49691	-2.21187	0.534713	-4.13655	3.52564e-05	0.000899241
	hsa-miR-657	cond_C	cond_P	283.785	91.9805	187.883	1.54076	0.372786	4.13311	3.57885e-05	0.000907597
	Pre_miRNA_46176_length_165_cov_1.703030	cond_C	cond_P	190.456	88.65	139.553	1.06841	0.258957	4.12582	3.69415e-05	0.000931514
	hsa-miR-196a-5p	cond_C	cond_P	5.24289	25.4501	15.3465	-2.04455	0.497457	-4.11	3.95666e-05	0.000992072
	Pre_miRNA_40138_length_85_cov_2.741176	cond_C	cond_P	9.88863	32.6319	21.2602	-1.6223	0.395634	-4.10051	4.12236e-05	0.00102781
	Pre_miRNA_67999_length_147_cov_1.435374	cond_C	cond_P	6.56661	32.0592	19.3129	-2.04518	0.498919	-4.09921	4.14561e-05	0.00102783
	Pre_miRNA_72058_length_61_cov_3.278688	cond_C	cond_P	115.393	415.556	265.474	-1.70929	0.417961	-4.0896	4.32124e-05	0.00106543
	hsa-miR-17-5p	cond_C	cond_P	39.9556	240.871	140.414	-2.22673	0.546278	-4.07618	4.57823e-05	0.00112255
	hsa-miR-342-5p	cond_C	cond_P	1.24347	5.61951	3.43149	-2.0736	0.511225	-4.05614	4.98901e-05	0.00121655
	Pre_miRNA_73013_length_29_cov_1.275862	cond_C	cond_P	363.785	101.684	232.734	1.69862	0.419049	4.05352	5.04519e-05	0.00122353
	hsa-miR-519a-5p	cond_C	cond_P	39.0454	14.0405	26.543	1.47324	0.364782	4.03868	5.37531e-05	0.0012965
	hsa-miR-4731-3p	cond_C	cond_P	1.37532	7.30188	4.3386	-2.08765	0.517754	-4.03213	5.52733e-05	0.00132596
	hsa-miR-374c-3p	cond_C	cond_P	7.76038	55.558	31.6592	-2.35402	0.585195	-4.02263	5.75512e-05	0.00137318
	hsa-miR-200a-5p	cond_C	cond_P	3.93633	22.7338	13.335	-2.15052	0.535191	-4.01822	5.86384e-05	0.00139164
	hsa-miR-6841-3p	cond_C	cond_P	3.16966	14.4742	8.82193	-1.92452	0.479248	-4.01571	5.9266e-05	0.00139906
	hsa-miR-6747-3p	cond_C	cond_P	6.3332	19.2225	12.7778	-1.52875	0.381031	-4.01216	6.01668e-05	0.00141281
	Pre_miRNA_37135_length_73_cov_1.547945	cond_C	cond_P	272.248	128.712	200.48	1.05818	0.26384	4.01069	6.05421e-05	0.00141414
	hsa-miR-586	cond_C	cond_P	9.52729	46.5902	28.0587	-2.03849	0.508462	-4.00912	6.09449e-05	0.00141609
	Pre_miRNA_84704_length_61_cov_1.000000	cond_C	cond_P	169.946	51.6512	110.798	1.58912	0.39881	3.98465	6.75798e-05	0.00156208
	hsa-miR-210-3p	cond_C	cond_P	7.16071	34.7071	20.9339	-1.98606	0.501953	-3.95667	7.6003e-05	0.00173903
	hsa-miR-450a-5p	cond_C	cond_P	3.48708	16.0287	9.75788	-1.99141	0.503343	-3.95637	7.60968e-05	0.00173903
	hsa-miR-6763-5p	cond_C	cond_P	4.0091	14.0218	9.01544	-1.65513	0.41845	-3.95539	7.64107e-05	0.00173903
	hsa-miR-744-5p	cond_C	cond_P	7.70925	36.4488	22.079	-1.96546	0.497588	-3.94998	7.81581e-05	0.00176972
	hsa-miR-152-3p	cond_C	cond_P	4.79396	24.8032	14.7986	-2.06123	0.522569	-3.94442	7.99942e-05	0.0018021
	hsa-miR-144-3p	cond_C	cond_P	2.56632	16.0679	9.3171	-2.24258	0.568887	-3.94205	8.07873e-05	0.00181078
	hsa-miR-2681-5p	cond_C	cond_P	4.55645	16.8561	10.7063	-1.79365	0.455872	-3.93454	8.3357e-05	0.00185899
	Pre_miRNA_66737_length_61_cov_1.245902	cond_C	cond_P	363.292	159.923	261.607	1.14117	0.290168	3.93278	8.39681e-05	0.00186325
	hsa-miR-499a-5p	cond_C	cond_P	0.287873	3.56859	1.92823	-2.63613	0.671797	-3.924	8.70906e-05	0.00191364
	hsa-miR-502-3p	cond_C	cond_P	10.1263	54.8256	32.476	-2.10186	0.535862	-3.9224	8.76722e-05	0.00191364
	hsa-miR-4667-3p	cond_C	cond_P	5.67262	17.5744	11.6235	-1.55006	0.395236	-3.92187	8.7865e-05	0.00191364
	Pre_miRNA_49464_length_136_cov_2.735294	cond_C	cond_P	448.291	183.811	316.051	1.23735	0.315523	3.9216	8.79637e-05	0.00191364
	hsa-miR-500a-5p	cond_C	cond_P	3.63562	20.0593	11.8474	-2.1298	0.543576	-3.91812	8.92409e-05	0.00193196
	hsa-miR-208a-5p	cond_C	cond_P	30.0069	8.02653	19.0167	1.79795	0.4595	3.91285	9.12136e-05	0.00196508
	Pre_miRNA_36253_length_35_cov_45.599998	cond_C	cond_P	249.189	96.9292	173.059	1.30327	0.333811	3.90421	9.45338e-05	0.00202677
	Pre_miRNA_116260_length_63_cov_1.063492	cond_C	cond_P	287.48	135.979	211.73	1.05312	0.271173	3.88357	0.000102933	0.00219624
	hsa-miR-514a-3p	cond_C	cond_P	2.84507	19.4207	11.1329	-2.29441	0.591347	-3.87997	0.000104468	0.00221832
	hsa-miR-30b-3p	cond_C	cond_P	6.46741	21.9308	14.1991	-1.66946	0.430539	-3.87761	0.000105486	0.00222927
	hsa-miR-1260a	cond_C	cond_P	4.94078	20.8045	12.8726	-1.89461	0.491953	-3.8512	0.000117541	0.00246278
	Pre_miRNA_69170_length_92_cov_1.934783	cond_C	cond_P	376.611	138.327	257.469	1.37169	0.356193	3.85098	0.000117645	0.00246278
	Pre_miRNA_73625_length_89_cov_2.213483	cond_C	cond_P	976.469	259.801	618.135	1.73814	0.452284	3.84303	0.000121523	0.00252452
	hsa-miR-4496	cond_C	cond_P	6.45776	16.2556	11.3567	-1.35229	0.351919	-3.84261	0.000121732	0.00252452
	hsa-miR-376c-5p	cond_C	cond_P	0	2.35011	1.17505	-2.95511	0.769815	-3.83873	0.000123672	0.00255282
	Pre_miRNA_80264_length_63_cov_3.000000	cond_C	cond_P	39.0668	81.7393	60.4031	-1.05033	0.275063	-3.81852	0.000134253	0.00275841
	Pre_miRNA_8509_length_63_cov_2.539683	cond_C	cond_P	581.908	162.429	372.168	1.6863	0.441995	3.8152	0.000136075	0.00278295
	hsa-miR-3941	cond_C	cond_P	41.2444	151.463	96.3538	-1.7109	0.449533	-3.80596	0.000141253	0.00287269
	hsa-miR-133a-5p	cond_C	cond_P	2.59701	7.61794	5.10747	-1.65182	0.434108	-3.80508	0.000141757	0.00287269
	hsa-miR-5698	cond_C	cond_P	3.42751	10.1766	6.80207	-1.49489	0.393402	-3.79992	0.000144744	0.00291208
	hsa-miR-1972	cond_C	cond_P	8.90869	28.5087	18.7087	-1.574	0.41427	-3.79946	0.000145013	0.00291208
	Pre_miRNA_35844_length_99_cov_2.000000	cond_C	cond_P	3821.54	1348.39	2584.97	1.41364	0.372749	3.79247	0.000149154	0.00297476
	hsa-miR-324-3p	cond_C	cond_P	18.9899	44.5303	31.7601	-1.14853	0.302888	-3.79194	0.000149475	0.00297476
	Pre_miRNA_66637_length_103_cov_1.728155	cond_C	cond_P	471.165	179.014	325.089	1.32794	0.350395	3.78985	0.000150739	0.00298653
	Pre_miRNA_66341_length_73_cov_1.041096	cond_C	cond_P	192.456	119.487	155.971	0.688129	0.182126	3.77832	0.00015789	0.0031143
	Pre_miRNA_79416_length_77_cov_1.987013	cond_C	cond_P	631.604	177.037	404.321	1.67345	0.443087	3.77679	0.000158864	0.00311964
	hsa-miR-4796-3p	cond_C	cond_P	352.135	76.3578	214.246	1.93624	0.513132	3.77337	0.000161057	0.00314878
	Pre_miRNA_31059_length_78_cov_2.358974	cond_C	cond_P	2715.02	714.913	1714.96	1.74181	0.463022	3.76183	0.000168674	0.00328322
	Pre_miRNA_68384_length_119_cov_2.193277	cond_C	cond_P	605.549	232.466	419.007	1.31377	0.350039	3.7532	0.000174592	0.00338358
	hsa-miR-3664-5p	cond_C	cond_P	3.49189	18.2709	10.8814	-2.07119	0.552878	-3.7462	0.000179531	0.00346417
	hsa-miR-6829-5p	cond_C	cond_P	5.76735	25.8023	15.7848	-1.92599	0.514355	-3.74448	0.000180771	0.00347299
	hsa-miR-503-5p	cond_C	cond_P	12.8622	32.0424	22.4523	-1.28359	0.343618	-3.73551	0.000187339	0.00358366
	hsa-miR-34a-5p	cond_C	cond_P	40.1076	145.969	93.0382	-1.69909	0.455158	-3.73297	0.000189238	0.00360446
	hsa-miR-3169	cond_C	cond_P	31.4345	6.82963	19.1321	1.9084	0.512964	3.72034	0.000198954	0.00375331
	Pre_miRNA_39244_length_373_cov_2.404826	cond_C	cond_P	20.3485	54.5565	37.4525	-1.3583	0.365129	-3.72005	0.000199181	0.00375331
	Pre_miRNA_66365_length_90_cov_1.033333	cond_C	cond_P	301.456	104.693	203.075	1.43557	0.385955	3.71953	0.00019959	0.00375331
	Pre_miRNA_57846_length_149_cov_1.765101	cond_C	cond_P	309.704	132.434	221.069	1.17801	0.316864	3.71773	0.000201024	0.00376432
	Pre_miRNA_69141_length_42_cov_1.428571	cond_C	cond_P	284.099	148.577	216.338	0.908034	0.24459	3.71247	0.000205243	0.00381772
	hsa-miR-342-3p	cond_C	cond_P	55.8803	264.046	159.963	-1.9582	0.527781	-3.71025	0.000207058	0.00381772
	hsa-miR-4719	cond_C	cond_P	0.670091	5.48049	3.07529	-2.32595	0.62695	-3.70994	0.000207308	0.00381772
	hsa-miR-4766-5p	cond_C	cond_P	3.76744	11.6907	7.72908	-1.51194	0.40761	-3.70929	0.000207843	0.00381772
	Pre_miRNA_47171_length_91_cov_4.109890	cond_C	cond_P	309.541	134.912	222.227	1.15681	0.311903	3.70888	0.000208177	0.00381772
	hsa-miR-489-3p	cond_C	cond_P	2.56492	14.0345	8.29973	-2.07946	0.561003	-3.70668	0.000209995	0.00383522
	Pre_miRNA_12675_length_54_cov_5.870370	cond_C	cond_P	244.117	117.442	180.78	1.02508	0.276837	3.70285	0.000213195	0.00386465
	hsa-miR-4280	cond_C	cond_P	1.92317	8.90061	5.41189	-1.84718	0.498879	-3.70266	0.000213348	0.00386465
	hsa-miR-497-5p	cond_C	cond_P	3.38048	14.7735	9.07699	-1.89231	0.511421	-3.7001	0.000215513	0.00388444
	hsa-miR-1260b	cond_C	cond_P	7.54256	18.6399	13.0912	-1.28488	0.347331	-3.6993	0.000216191	0.00388444
	hsa-miR-1197	cond_C	cond_P	8.24691	51.0741	14.8575	-1.29901	0.351441	-3.69623	0.000218825	0.00391591
	Pre_miRNA_67190_length_173_cov_2.260116	cond_C	cond_P	200.197	535.611	367.904	-1.33819	0.363671	-3.67967	0.000233537	0.00416239
	hsa-miR-22-3p	cond_C	cond_P	73.3402	278.505	175.922	-1.73429	0.471918	-3.67498	0.000237867	0.00422261
	hsa-miR-29b-2-5p	cond_C	cond_P	9.15763	44.8536	27.0056	-1.99544	0.54322	-3.67336	0.000239385	0.00423263
	hsa-miR-421	cond_C	cond_P	3.09159	14.621	8.85629	-1.90731	0.520086	-3.6673	0.000245124	0.00431691
	hsa-miR-374a-5p	cond_C	cond_P	1.93887	10.0118	5.97533	-2.06037	0.562901	-3.66028	0.000251943	0.00441946
	hsa-miR-363-3p	cond_C	cond_P	8.44883	44.3449	26.3968	-2.03634	0.556852	-3.65688	0.000255299	0.0044607
	hsa-miR-1273g-5p	cond_C	cond_P	4.71841	12.7411	8.72977	-1.39243	0.381324	-3.65158	0.000260633	0.00453604
	hsa-miR-221-3p	cond_C	cond_P	90.1829	396.517	243.35	-1.87784	0.514743	-3.64811	0.00026418	0.00457981
	hsa-miR-328-3p	cond_C	cond_P	96.7554	25.4841	61.1197	1.71941	0.471678	3.64531	0.000267073	0.00461195
	hsa-miR-29a-5p	cond_C	cond_P	7.81765	20.2392	14.0284	-1.28087	0.351625	-3.64271	0.000269787	0.00464076
	hsa-miR-151a-3p	cond_C	cond_P	8.02576	28.8859	18.4558	-1.65185	0.453894	-3.63929	0.000273395	0.00468466
	hsa-miR-4328	cond_C	cond_P	2.39544	8.98242	5.68893	-1.83229	0.504778	-3.62988	0.00028355	0.00483997
	Pre_miRNA_42970_length_186_cov_3.069892	cond_C	cond_P	302.221	184.363	243.292	0.712712	0.197027	3.61734	0.000297651	0.00506121
	Pre_miRNA_112497_length_78_cov_2.474359	cond_C	cond_P	599.047	257.867	428.457	1.16729	0.322899	3.61504	0.000300298	0.00507417
	hsa-miR-3656	cond_C	cond_P	27.4804	8.243	12.786	1.06159	0.293687	3.6147	0.0003007	0.00507417
	hsa-miR-500a-3p	cond_C	cond_P	0.514181	12.4552	6.48471	-2.71804	0.755184	-3.59918	0.000319224	0.00536636
	hsa-miR-181a-2-3p	cond_C	cond_P	3.27744	14.1342	8.7058	-1.79731	0.500252	-3.59282	0.000327124	0.0054784
	Pre_miRNA_72785_length_120_cov_2.908333	cond_C	cond_P	1797.71	642.082	1219.9	1.39011	0.387224	3.58994	0.000330751	0.00551832
	Pre_miRNA_51457_length_29_cov_3.310345	cond_C	cond_P	426.502	150.152	288.327	1.40939	0.392766	3.58836	0.00033276	0.00552069
	hsa-miR-331-3p	cond_C	cond_P	3.05794	12.7289	7.8934	-1.78965	0.498805	-3.58788	0.000333381	0.00552069
	Pre_miRNA_53936_length_310_cov_3.167742	cond_C	cond_P	378.44	210.335	294.388	0.832025	0.232249	3.58247	0.000340355	0.00561523
	hsa-miR-6849-3p	cond_C	cond_P	3.8685	15.1338	9.50113	-1.80559	0.504165	-3.58136	0.000341814	0.00561842
	hsa-miR-6772-3p	cond_C	cond_P	3.72105	13.2796	8.50033	-1.68023	0.470759	-3.56919	0.00035808	0.00586405
	Pre_miRNA_37908_length_221_cov_3.832579	cond_C	cond_P	121.613	39.9253	80.7692	1.49175	0.418194	3.56714	0.000360904	0.00587983
	hsa-miR-193b-3p	cond_C	cond_P	10.9828	36.1794	23.5811	-1.55847	0.436967	-3.56656	0.000361693	0.00587983
	hsa-miR-7109-3p	cond_C	cond_P	11.2812	29.4689	20.375	-1.31336	0.368621	-3.56289	0.00036679	0.00592088
	hsa-miR-589-5p	cond_C	cond_P	6.23526	22.837	14.5361	-1.69658	0.476191	-3.56282	0.000366886	0.00592088
	hsa-miR-661	cond_C	cond_P	10.1332	46.3729	28.2531	-1.9126	0.537578	-3.55782	0.000373949	0.006013
	hsa-miR-606	cond_C	cond_P	405.82	148.941	277.381	1.35881	0.382046	3.55666	0.000375602	0.00601776
	hsa-miR-561-5p	cond_C	cond_P	0.166443	2.27487	1.22066	-2.50764	0.705361	-3.55511	0.000377819	0.00603151
	hsa-miR-142-5p	cond_C	cond_P	3.65376	14.777	9.2154	-1.81835	0.51176	-3.55312	0.000380687	0.00605019
	Pre_miRNA_59815_length_128_cov_1.468750	cond_C	cond_P	674.818	257.19	466.004	1.31367	0.369798	3.55241	0.000381716	0.00605019
	hsa-miR-1324	cond_C	cond_P	2.01692	6.31979	4.16836	-1.67614	0.472283	-3.54901	0.00038668	0.00610707
	hsa-miR-6864-5p	cond_C	cond_P	4.01808	16.6804	10.3492	-1.83955	0.518835	-3.54554	0.00039181	0.00616614
	Pre_miRNA_80018_length_96_cov_2.000000	cond_C	cond_P	328.314	79.8036	204.059	1.79581	0.507214	3.54053	0.000399323	0.00626218
	hsa-miR-6737-3p	cond_C	cond_P	74.6251	40.0971	57.3611	0.89539	0.253024	3.53876	0.000402012	0.00628214
	hsa-miR-150-5p	cond_C	cond_P	47.1916	13.4378	30.3147	1.66735	0.471787	3.53412	0.000409142	0.00637113
	hsa-miR-3611	cond_C	cond_P	7.06186	19.5471	13.3045	-1.41095	0.399984	-3.52753	0.000419463	0.00650901
	hsa-miR-4757-3p	cond_C	cond_P	72.41	25.2129	48.8115	1.43483	0.407211	3.52354	0.000425824	0.00658469
	hsa-miR-4317	cond_C	cond_P	1.38927	8.06021	4.72474	-2.04988	0.583924	-3.51053	0.000447219	0.00689152
	hsa-miR-15a-5p	cond_C	cond_P	37.7018	131.64	84.6708	-1.6357	0.466371	-3.5073	0.000452675	0.00695146
	hsa-miR-224-5p	cond_C	cond_P	4.85204	18.3531	11.6026	-1.69093	0.482511	-3.50443	0.000457583	0.00700259
	Pre_miRNA_56582_length_95_cov_1.978947	cond_C	cond_P	301.758	78.759	190.259	1.72656	0.493575	3.49808	0.000468627	0.00714696
	hsa-miR-6719-3p	cond_C	cond_P	9.46333	31.7176	20.5905	-1.64579	0.472871	-3.48043	0.000500614	0.00760284
	hsa-miR-548y	cond_C	cond_P	0.971776	5.02248	2.99713	-1.99438	0.573145	-3.47972	0.000501945	0.00760284
	hsa-miR-10b-3p	cond_C	cond_P	4.94936	18.271	11.6102	-1.65078	0.476116	-3.46717	0.000525971	0.00793965
	Pre_miRNA_66839_length_126_cov_3.539683	cond_C	cond_P	589.229	239.449	414.339	1.23423	0.356143	3.46555	0.000529141	0.00795666
	Pre_miRNA_35916_length_34_cov_1.176471	cond_C	cond_P	1651.88	476.567	1064.22	1.61838	0.467097	3.46477	0.000530683	0.00795666
	Pre_miRNA_56325_length_68_cov_2.470588	cond_C	cond_P	782.504	309.232	545.868	1.26457	0.365336	3.46139	0.000537392	0.00803013
	hsa-miR-28-3p	cond_C	cond_P	6.84835	38.7767	22.8125	-2.05794	0.595043	-3.45848	0.000543231	0.00809014
	hsa-miR-3692-5p	cond_C	cond_P	10.2676	45.0818	27.6747	-1.87004	0.540932	-3.45708	0.000546064	0.00810512
	hsa-miR-6075	cond_C	cond_P	12.2374	29.7354	20.9864	-1.17988	0.341509	-3.45491	0.000550471	0.00813959
	hsa-miR-149-5p	cond_C	cond_P	13.336	47.5301	30.433	-1.66129	0.480957	-3.45414	0.000552054	0.00813959
	hsa-miR-4743-3p	cond_C	cond_P	6.92258	17.9298	12.4262	-1.3036	0.377821	-3.4503	0.000559955	0.00822874
	hsa-miR-4673	cond_C	cond_P	195.524	45.305	120.415	1.8284	0.530464	3.4468	0.00056726	0.00830858
	hsa-miR-6882-5p	cond_C	cond_P	2.99949	12.6409	7.8202	-1.86325	0.541666	-3.43986	0.000582025	0.0084968
	hsa-miR-6784-3p	cond_C	cond_P	4.12131	10.4151	7.2682	-1.30961	0.381218	-3.43534	0.000591817	0.00861142
	hsa-miR-6729-5p	cond_C	cond_P	28.3621	14.0139	21.188	0.965477	0.281804	3.42606	0.000612402	0.00888183
	Pre_miRNA_56504_length_123_cov_1.455285	cond_C	cond_P	89.93	65.8903	77.9102	0.454025	0.132586	3.42437	0.000616224	0.00890618
	hsa-miR-6510-3p	cond_C	cond_P	3.28787	14.05	8.66895	-1.85357	0.541417	-3.42355	0.000618094	0.00890618
	hsa-miR-545-3p	cond_C	cond_P	2.3461	10.5532	6.44967	-1.9266	0.563585	-3.41848	0.000629718	0.00903541
	Pre_miRNA_79759_length_59_cov_2.796610	cond_C	cond_P	121.473	72.6408	97.0567	0.734131	0.214792	3.41787	0.000631135	0.00903541
	hsa-miR-610	cond_C	cond_P	2.19328	8.94581	5.56955	-1.76314	0.516164	-3.41586	0.000635814	0.00907313
	hsa-miR-215-5p	cond_C	cond_P	5.32801	25.6879	15.5079	-1.92882	0.566373	-3.40557	0.000660253	0.00939167
	hsa-miR-378c	cond_C	cond_P	2.39107	11.7897	7.09037	-1.91323	0.562561	-3.40094	0.000671552	0.00950078
	hsa-miR-32-5p	cond_C	cond_P	5.28629	18.0345	11.6604	-1.58743	0.466799	-3.40067	0.000672205	0.00950078
	Pre_miRNA_57648_length_89_cov_3.179775	cond_C	cond_P	36.5561	78.7447	57.6504	-1.0638	0.313486	-3.39345	0.000690182	0.00969462
	hsa-miR-3164	cond_C	cond_P	1.50603	6.55052	4.02828	-1.89501	0.558438	-3.39341	0.000690288	0.00969462
	Pre_miRNA_72609_length_120_cov_2.366667	cond_C	cond_P	151.292	65.9701	108.631	1.14679	0.33833	3.38957	0.000700019	0.00980026
	Pre_miRNA_64198_length_166_cov_1.415663	cond_C	cond_P	750.912	270.821	510.867	1.36986	0.404299	3.38823	0.000703448	0.00981731
	Pre_miRNA_49152_length_81_cov_2.913580	cond_C	cond_P	111.363	43.0579	77.2106	1.28161	0.37864	3.38478	0.000712347	0.00991034
	Pre_miRNA_67223_length_29_cov_1.000000	cond_C	cond_P	24.8971	44.0948	34.496	-0.850688	0.252172	-3.37344	0.000742361	0.0102693
	hsa-miR-615-3p	cond_C	cond_P	6.12294	19.4869	12.8049	-1.50381	0.4458	-3.37328	0.000742776	0.0102693
	hsa-miR-297	cond_C	cond_P	3.98475	16.4945	10.2396	-1.81424	0.537987	-3.37229	0.00074547	0.0102745
	hsa-miR-5681b	cond_C	cond_P	2.80256	7.32261	5.06258	-1.3163	0.390587	-3.37005	0.000751548	0.0103262
	hsa-miR-4273	cond_C	cond_P	1.70774	6.49613	4.10194	-1.60143	0.476124	-3.36348	0.000769654	0.0105424
	hsa-miR-3194-3p	cond_C	cond_P	10.4451	21.1682	15.8067	-1.00915	0.300158	-3.36206	0.000773623	0.0105641
	hsa-miR-337-5p	cond_C	cond_P	2.58624	8.4523	5.51927	-1.63399	0.486523	-3.35851	0.000783638	0.0106681
	hsa-miR-548z	cond_C	cond_P	0.0985577	2.31729	1.20793	-2.51635	0.753612	-3.33905	0.00084065	0.0114092
	hsa-miR-212-5p	cond_C	cond_P	6.77027	5.89826	3.72313	-1.68234	0.504028	-3.3378	0.000844458	0.0114259
	hsa-miR-4515	cond_C	cond_P	27.8021	9.56689	18.6845	1.3834	0.414756	3.33545	0.00085161	0.0114814
	Pre_miRNA_35451_length_29_cov_9.275862	cond_C	cond_P	667.816	281.589	474.702	1.18202	0.354453	3.33476	0.00085373	0.0114814
	hsa-miR-449a	cond_C	cond_P	2.73835	13.2491	7.99371	-1.92262	0.576779	-3.33338	0.000857968	0.0115035
	hsa-miR-187-5p	cond_C	cond_P	5.9679	17.8299	11.8989	-1.4787	0.44394	-3.33086	0.000865787	0.0115734
	hsa-miR-1238-5p	cond_C	cond_P	8.15849	16.6693	12.4139	-1.02715	0.308749	-3.32681	0.000878477	0.0117078
	hsa-miR-3159	cond_C	cond_P	1.79976	6.66386	4.23181	-1.73034	0.520323	-3.32552	0.000882547	0.0117245
	hsa-miR-891a-3p	cond_C	cond_P	5.0119	17.3558	11.1838	-1.63948	0.493116	-3.32474	0.000885016	0.0117245
	hsa-miR-647	cond_C	cond_P	2.6588	7.48097	5.06989	-1.38302	0.416262	-3.32247	0.000892233	0.0117511
	hsa-miR-619-5p	cond_C	cond_P	63.5437	265.752	164.648	-1.78946	0.538596	-3.32245	0.000892319	0.0117511
	hsa-miR-302c-3p	cond_C	cond_P	1.21909	5.42366	3.32138	-1.94848	0.586978	-3.31951	0.00090176	0.0118403
	hsa-let-7a-3p	cond_C	cond_P	1.35621	7.03925	4.19773	-1.94067	0.585112	-3.31675	0.000910705	0.0119015
	hsa-miR-4433b-5p	cond_C	cond_P	6.25328	19.0409	12.6471	-1.49711	0.451528	-3.31566	0.000914284	0.0119015
	Pre_miRNA_50716_length_81_cov_2.000000	cond_C	cond_P	324.299	140.195	232.247	1.1505	0.347027	3.31531	0.000915425	0.0119015
	Pre_miRNA_69632_length_74_cov_2.000000	cond_C	cond_P	210.656	97.2668	153.962	1.06551	0.321441	3.31478	0.000917149	0.0119015
	hsa-miR-6847-5p	cond_C	cond_P	5.33994	17.4327	11.3863	-1.56287	0.471714	-3.31318	0.000922419	0.011935
	Pre_miRNA_32799_length_127_cov_3.417323	cond_C	cond_P	42.9401	104.765	73.8525	-1.20989	0.365617	-3.30916	0.000935759	0.0120724
	Pre_miRNA_58431_length_156_cov_1.461538	cond_C	cond_P	153.498	62.8026	108.15	1.21729	0.367945	3.30834	0.000938511	0.0120728
	hsa-miR-3151-3p	cond_C	cond_P	12.9395	27.6962	20.3178	-1.07243	0.324776	-3.30207	0.000959748	0.0123103
	hsa-miR-618	cond_C	cond_P	2.7015	9.19878	5.95014	-1.6875	0.512818	-3.29063	0.00099963	0.0127849
	Pre_miRNA_25019_length_54_cov_1.018519	cond_C	cond_P	168.643	203.629	28.8331	-0.693212	0.210954	-3.28608	0.00101593	0.012956
	hsa-miR-146b-3p	cond_C	cond_P	8.25485	10.0411	6.30977	-1.67552	0.510424	-3.28261	0.00102851	0.0130789
	hsa-miR-6880-5p	cond_C	cond_P	6.94116	19.1344	13.0378	-1.37206	0.418264	-3.28037	0.00103671	0.0131455
	hsa-miR-1321	cond_C	cond_P	5.86714	15.1515	10.5093	-1.41977	0.433001	-3.27891	0.00104209	0.013176
	hsa-miR-340-5p	cond_C	cond_P	6.49138	28.5242	17.5078	-1.82405	0.556436	-3.27809	0.00104512	0.0131768
	hsa-miR-590-3p	cond_C	cond_P	3.75326	14.0559	8.90457	-1.68915	0.51651	-3.27032	0.00107425	0.0135058
	Pre_miRNA_72094_length_121_cov_2.628099	cond_C	cond_P	137.757	52.8187	95.288	1.29529	0.396497	3.26684	0.00108755	0.0136344
	Pre_miRNA_1830_length_83_cov_5.891566	cond_C	cond_P	154.715	81.0972	117.906	0.91882	0.281449	3.26461	0.00109617	0.0136847
	Pre_miRNA_51227_length_86_cov_4.941861	cond_C	cond_P	639.138	275.793	457.465	1.15308	0.353282	3.2639	0.00109889	0.0136847
	hsa-miR-1292-5p	cond_C	cond_P	42.169	11.6587	26.9138	1.63622	0.501386	3.2634	0.00110082	0.0136847
	Pre_miRNA_112342_length_73_cov_3.808219	cond_C	cond_P	214.351	112.125	163.238	0.913207	0.280101	3.26028	0.00111302	0.0137977
	Pre_miRNA_60752_length_83_cov_3.313253	cond_C	cond_P	1173.98	426.847	800.412	1.35187	0.415357	3.25472	0.00113503	0.0140198
	hsa-miR-6862-3p	cond_C	cond_P	7.70277	20.5268	14.1148	-1.32829	0.408181	-3.25417	0.00113725	0.0140198
	hsa-miR-99b-3p	cond_C	cond_P	6.12688	19.7505	12.9387	-1.51795	0.466748	-3.25219	0.00114519	0.0140657
	Pre_miRNA_34617_length_67_cov_1.000000	cond_C	cond_P	962.484	370.126	666.305	1.28752	0.395994	3.25136	0.00114856	0.0140657
	hsa-miR-5096	cond_C	cond_P	22.2438	77.0725	49.6582	-1.61027	0.495335	-3.25088	0.00115049	0.0140657
	hsa-miR-514b-3p	cond_C	cond_P	2.47139	10.4009	6.43613	-1.87903	0.578735	-3.24679	0.00116716	0.0141919
	hsa-miR-196a-3p	cond_C	cond_P	13.1043	35.4408	24.2725	-1.35039	0.415917	-3.24678	0.00116721	0.0141919
	hsa-miR-3156-3p	cond_C	cond_P	5.1555	17.7067	11.4311	-1.58478	0.488954	-3.24116	0.00119044	0.0144349
	hsa-miR-590-5p	cond_C	cond_P	9.65461	24.7034	17.179	-1.32285	0.409566	-3.22989	0.00123836	0.0149751
	hsa-miR-585-5p	cond_C	cond_P	1.20864	5.59261	3.40063	-1.89656	0.589413	-3.21772	0.00129214	0.015583
	Pre_miRNA_46373_length_114_cov_11.675439	cond_C	cond_P	291.515	130.307	210.911	1.11289	0.34614	3.21513	0.00130383	0.0156512
	Pre_miRNA_44058_length_59_cov_2.000000	cond_C	cond_P	144.011	96.1878	120.1	0.585997	0.182275	3.21491	0.00130486	0.0156512
	Pre_miRNA_57220_length_92_cov_3.032609	cond_C	cond_P	430.881	1698.03	1064.46	-1.71453	0.53472	-3.20641	0.00134404	0.0160778
	hsa-miR-5001-3p	cond_C	cond_P	6.4439	14.9125	10.6782	-1.21476	0.379317	-3.2025	0.00136242	0.0162538
	hsa-miR-6833-3p	cond_C	cond_P	6.95283	16.9536	11.9532	-1.30012	0.406265	-3.20019	0.00137339	0.0163407
	hsa-miR-4684-5p	cond_C	cond_P	3.0918	15.7768	9.43429	-1.94081	0.607343	-3.19558	0.0013955	0.0165595
	hsa-miR-2113	cond_C	cond_P	187.419	63.1328	125.276	1.44071	0.451157	3.19337	0.00140624	0.0166136
	Pre_miRNA_76134_length_72_cov_5.013889	cond_C	cond_P	16.439	34.6278	25.5334	-1.03043	0.322705	-3.1931	0.00140755	0.0166136
	hsa-miR-548ay-5p	cond_C	cond_P	1.09128	5.26408	3.17768	-1.82762	0.572949	-3.18985	0.00142347	0.0167167
	hsa-miR-630	cond_C	cond_P	1.49502	5.35479	3.4249	-1.67626	0.525508	-3.18978	0.00142382	0.0167167
	hsa-miR-6885-3p	cond_C	cond_P	6.90529	17.3437	12.1245	-1.26487	0.397926	-3.17866	0.00147958	0.017298
	hsa-miR-4699-5p	cond_C	cond_P	0.678778	3.7995	2.23914	-2.02781	0.638004	-3.17836	0.00148112	0.017298
	Pre_miRNA_59550_length_65_cov_3.523077	cond_C	cond_P	582.409	221.642	402.025	1.29609	0.408513	3.17269	0.00151033	0.0175928
	hsa-miR-4767	cond_C	cond_P	49.6132	23.3117	36.4624	1.07415	0.339589	3.16309	0.00156107	0.0181362
	Pre_miRNA_62206_length_97_cov_1.958763	cond_C	cond_P	34.1254	54.1959	44.1606	-0.620465	0.196508	-3.15746	0.0015915	0.0184247
	Pre_miRNA_15284_length_66_cov_2.121212	cond_C	cond_P	540.273	219.335	379.804	1.2215	0.386923	3.15697	0.0015942	0.0184247
	hsa-miR-6784-5p	cond_C	cond_P	46.4954	16.0773	31.2864	1.38869	0.440079	3.15554	0.00160203	0.018467
	Pre_miRNA_76790_length_111_cov_7.504505	cond_C	cond_P	3.44879	14.7167	9.08276	-1.75991	0.558117	-3.1533	0.00161434	0.0185607
	hsa-miR-4477b	cond_C	cond_P	1.90976	7.20528	4.55752	-1.67886	0.532802	-3.151	0.00162715	0.0186087
	hsa-miR-5195-3p	cond_C	cond_P	2.31551	6.78368	4.54959	-1.65591	0.525619	-3.15039	0.00163052	0.0186087
	hsa-miR-550b-2-5p	cond_C	cond_P	0.720226	3.65039	2.18531	-1.8785	0.596295	-3.15029	0.00163109	0.0186087
	Pre_miRNA_11058_length_171_cov_13.105263	cond_C	cond_P	90.5217	54.754	72.6379	0.727461	0.231408	3.14363	0.00166865	0.0189448
	Pre_miRNA_43623_length_108_cov_3.768518	cond_C	cond_P	198.626	113.827	156.227	0.789652	0.251197	3.14355	0.00166909	0.0189448
	hsa-miR-495-3p	cond_C	cond_P	2.7769	8.70318	5.74004	-1.42238	0.454261	-3.13119	0.00174097	0.0197103
	hsa-miR-887-5p	cond_C	cond_P	2.52064	10.1971	6.35887	-1.73395	0.554006	-3.12985	0.00174897	0.0197505
	hsa-miR-204-3p	cond_C	cond_P	12.5454	34.5367	23.541	-1.35035	0.431979	-3.12596	0.00177227	0.0199511
	Pre_miRNA_74154_length_99_cov_2.232323	cond_C	cond_P	310.334	157.332	233.833	0.943011	0.301726	3.12538	0.00177573	0.0199511
	hsa-miR-488-3p	cond_C	cond_P	3.16336	8.99734	6.08035	-1.36005	0.436723	-3.11422	0.00184429	0.0206691
	Pre_miRNA_54604_length_88_cov_3.056818	cond_C	cond_P	59.0918	39.7924	49.4421	0.547262	0.176151	3.10677	0.00189142	0.0210999
	Pre_miRNA_69686_length_123_cov_6.146341	cond_C	cond_P	50.8628	108.323	79.593	-1.03702	0.333806	-3.10664	0.00189224	0.0210999
	hsa-miR-522-3p	cond_C	cond_P	7.30957	19.6756	13.4926	-1.34211	0.43227	-3.10479	0.00190415	0.0211794
	hsa-miR-6858-5p	cond_C	cond_P	11.6696	22.5986	17.1341	-0.983994	0.317011	-3.10398	0.00190938	0.0211846
	hsa-miR-6778-5p	cond_C	cond_P	7.99042	17.2039	12.5972	-1.08136	0.348739	-3.10078	0.00193013	0.0213614
	hsa-miR-4446-5p	cond_C	cond_P	3.79269	10.273	7.03285	-1.24618	0.40208	-3.09933	0.0019396	0.0214123
	hsa-miR-7108-5p	cond_C	cond_P	22.0192	11.6307	16.825	0.96483	0.311376	3.0986	0.00194438	0.0214123
	hsa-miR-6804-3p	cond_C	cond_P	4.71628	11.1504	7.93335	-1.24734	0.402865	-3.09616	0.00196042	0.0215355
	Pre_miRNA_53089_length_108_cov_1.046296	cond_C	cond_P	932.768	310.216	621.492	1.43635	0.464746	3.09061	0.00199743	0.0218372
	Pre_miRNA_59692_length_119_cov_2.722689	cond_C	cond_P	6.88092	23.4481	15.1645	-1.58504	0.512865	-3.09057	0.00199773	0.0218372
	hsa-miR-377-5p	cond_C	cond_P	448.035	115.219	281.627	1.68542	0.545591	3.08916	0.0020072	0.0218869
	Pre_miRNA_71491_length_29_cov_1.000000	cond_C	cond_P	196.329	89.8474	143.088	1.07543	0.348409	3.08669	0.002024	0.022016
	hsa-miR-5685	cond_C	cond_P	2.31403	7.11844	4.71624	-1.57906	0.512744	-3.07963	0.0020726	0.0224895
	hsa-miR-5580-5p	cond_C	cond_P	2.79916	6.52606	4.66261	-1.30943	0.425566	-3.07693	0.00209147	0.0226389
	hsa-miR-6894-5p	cond_C	cond_P	11.3829	32.6481	22.0155	-1.41397	0.461719	-3.06241	0.00219564	0.0237087
	hsa-miR-4674	cond_C	cond_P	12.5969	5.8281	9.21249	1.06578	0.348672	3.0567	0.00223792	0.0241052
	Pre_miRNA_114796_length_65_cov_2.000000	cond_C	cond_P	301.709	69.0349	106.201	1.00807	0.329866	3.05598	0.00224323	0.0241052
	hsa-miR-205-5p	cond_C	cond_P	150.331	424.686	287.509	-1.36407	0.44661	-3.05428	0.00225599	0.0241838
	hsa-miR-5584-3p	cond_C	cond_P	8.60019	18.2085	13.4044	-1.0345	0.339777	-3.04465	0.00232954	0.0249
	hsa-miR-1256	cond_C	cond_P	2.67537	8.34307	5.50922	-1.49368	0.490686	-3.04407	0.00233402	0.0249
	hsa-miR-7851-3p	cond_C	cond_P	6.55994	17.4179	11.9889	-1.30483	0.429912	-3.03511	0.00240446	0.0255899
	hsa-miR-6868-3p	cond_C	cond_P	42.2396	19.5629	30.9013	1.04473	0.345441	3.02434	0.00249174	0.0264356
	hsa-miR-888-5p	cond_C	cond_P	1.6955	5.0455	3.3705	-1.49404	0.494087	-3.02385	0.00249584	0.0264356
	hsa-miR-518c-5p	cond_C	cond_P	1.77926	5.14256	3.46091	-1.52138	0.503377	-3.02235	0.00250823	0.0265037
	Pre_miRNA_48358_length_144_cov_2.520833	cond_C	cond_P	29.2587	47.1173	38.188	-0.65043	0.21527	-3.02146	0.00251558	0.0265182
	hsa-miR-6871-3p	cond_C	cond_P	4.58729	12.8108	8.69903	-1.32242	0.437814	-3.02051	0.00252348	0.0265384
	Pre_miRNA_42259_length_48_cov_47.375000	cond_C	cond_P	657.69	291.931	474.811	1.10753	0.366801	3.01942	0.00253258	0.0265711
	Pre_miRNA_56615_length_59_cov_3.000000	cond_C	cond_P	3.43719	10.7161	7.07664	-1.50861	0.500229	-3.01585	0.00256263	0.0268116
	hsa-miR-6792-5p	cond_C	cond_P	6.46325	13.4221	9.94269	-1.07094	0.355173	-3.01526	0.00256758	0.0268116
	hsa-miR-6736-5p	cond_C	cond_P	2.85246	17.6739	10.2632	-2.02335	0.671318	-3.01399	0.00257836	0.026861
	hsa-miR-3686	cond_C	cond_P	7.50666	20.5755	14.0411	-1.34746	0.447442	-3.01147	0.00259985	0.0269605
	hsa-miR-4680-5p	cond_C	cond_P	1.88073	6.82436	4.35254	-1.53451	0.509559	-3.01145	0.00260006	0.0269605
	hsa-miR-6754-5p	cond_C	cond_P	4.9818	15.4402	10.211	-1.50262	0.499568	-3.00784	0.00263114	0.0271593
	hsa-miR-6780b-5p	cond_C	cond_P	4.38528	10.2077	7.29648	-1.22543	0.407444	-3.0076	0.00263316	0.0271593
	Pre_miRNA_34469_length_130_cov_1.076923	cond_C	cond_P	199.311	76.6943	138.003	1.27562	0.424205	3.00709	0.0026376	0.0271593
	hsa-miR-1180-3p	cond_C	cond_P	15.3124	41.9163	28.6144	-1.32604	0.441219	-3.00541	0.00265225	0.027165
	hsa-let-7b-3p	cond_C	cond_P	7.09925	17.4587	12.279	-1.17297	0.390411	-3.00445	0.00266057	0.027165
	hsa-miR-513a-5p	cond_C	cond_P	2.42766	9.09009	5.75888	-1.59628	0.531315	-3.0044	0.00266103	0.027165
	hsa-miR-6895-5p	cond_C	cond_P	5.81524	15.1276	10.4714	-1.3116	0.436585	-3.00422	0.00266263	0.027165
	hsa-miR-510-5p	cond_C	cond_P	6.19698	13.8274	10.0122	-0.995734	0.332003	-2.99918	0.0027071	0.0275553
	Pre_miRNA_50286_length_63_cov_7.269841	cond_C	cond_P	116.967	57.2048	87.0858	0.986399	0.329145	2.99685	0.00272785	0.027703
	hsa-miR-1285-5p	cond_C	cond_P	4.40707	14.5979	9.50247	-1.57942	0.528109	-2.99071	0.00278332	0.0282018
	hsa-miR-371b-5p	cond_C	cond_P	3.27574	8.84717	6.06145	-1.41137	0.472812	-2.98506	0.00283522	0.0286622
	hsa-miR-1291	cond_C	cond_P	4.47489	10.5678	7.52134	-1.23257	0.414818	-2.97136	0.00296481	0.0299042
	hsa-miR-566	cond_C	cond_P	2.98522	6.55094	4.76808	-1.34571	0.45396	-2.96438	0.00303291	0.0305217
	hsa-miR-378d	cond_C	cond_P	0.273468	2.84219	1.55783	-2.16134	0.729444	-2.963	0.00304659	0.030557
	hsa-miR-200c-5p	cond_C	cond_P	4.87898	11.6864	8.28271	-1.23976	0.418464	-2.96263	0.0030502	0.030557
	hsa-miR-2278	cond_C	cond_P	3.57524	9.48272	6.52898	-1.4857	0.501982	-2.95966	0.00307977	0.0307504
	Pre_miRNA_73230_length_120_cov_1.800000	cond_C	cond_P	89.1921	60.575	74.8835	0.568835	0.192219	2.9593	0.00308336	0.0307504
	hsa-miR-874-5p	cond_C	cond_P	141.785	37.3537	89.5694	1.64057	0.55462	2.95801	0.00309632	0.0308105
	Pre_miRNA_61508_length_62_cov_4.016129	cond_C	cond_P	980.223	554.034	767.128	0.800125	0.270622	2.95661	0.00311038	0.0308811
	hsa-miR-3691-5p	cond_C	cond_P	6.01896	11.2206	8.61979	-1.01745	0.344399	-2.95428	0.00313401	0.0310463
	hsa-miR-4276	cond_C	cond_P	1.07517	4.00724	2.54121	-1.59919	0.54173	-2.952	0.00315721	0.0312065
	Pre_miRNA_40215_length_273_cov_4.351648	cond_C	cond_P	55.3227	31.6575	43.4901	0.787991	0.267129	2.94985	0.00317926	0.0313546
	hsa-miR-4717-3p	cond_C	cond_P	6.24895	15.7416	10.9953	-1.28402	0.435393	-2.9491	0.00318698	0.031361
	Pre_miRNA_15249_length_39_cov_17.974360	cond_C	cond_P	65.0348	102.924	83.9792	-0.653416	0.221781	-2.94622	0.00321679	0.0315843
	hsa-miR-7-1-3p	cond_C	cond_P	3.90507	10.1915	7.04829	-1.35402	0.460452	-2.94063	0.00327546	0.0320494
	hsa-miR-4751	cond_C	cond_P	132.348	50.0919	91.2202	1.291	0.439067	2.94033	0.0032786	0.0320494
	hsa-miR-6768-5p	cond_C	cond_P	55.7629	17.4817	36.6223	1.47775	0.502829	2.93888	0.00329401	0.0321293
	hsa-miR-548ae-3p	cond_C	cond_P	0	1.03895	0.519475	-2.29861	0.782808	-2.93637	0.00332078	0.0323194
	hsa-miR-5002-3p	cond_C	cond_P	2.88943	8.37777	5.6336	-1.38363	0.471408	-2.9351	0.00333441	0.0323384
	hsa-miR-375	cond_C	cond_P	15.638	31.573	23.6055	-0.977362	0.333022	-2.93483	0.00333731	0.0323384
	hsa-miR-3606-5p	cond_C	cond_P	2.41493	9.85756	6.13624	-1.69064	0.576283	-2.9337	0.0033495	0.0323858
	hsa-miR-562	cond_C	cond_P	1.79003	6.13789	3.96396	-1.53113	0.522398	-2.93097	0.00337906	0.0325988
	Pre_miRNA_74125_length_61_cov_2.491803	cond_C	cond_P	31.8252	67.0378	49.4315	-1.03709	0.353981	-2.9298	0.00339181	0.0325988
	Pre_miRNA_58408_length_127_cov_8.456693	cond_C	cond_P	100.212	41.6851	70.9487	1.17773	0.402004	2.92964	0.00339356	0.0325988
	hsa-miR-16-2-3p	cond_C	cond_P	4.02644	11.0001	7.51326	-1.31568	0.449578	-2.92649	0.00342816	0.0328347
	Pre_miRNA_40902_length_146_cov_5.856164	cond_C	cond_P	149.316	61.9626	105.639	1.19156	0.407223	2.92605	0.00343292	0.0328347
	hsa-miR-4530	cond_C	cond_P	14.3099	7.83373	11.0718	0.889538	0.304152	2.92465	0.00344849	0.0329126
	hsa-miR-7151-5p	cond_C	cond_P	4.76563	14.0768	9.42122	-1.42471	0.487367	-2.92327	0.00346371	0.032987
	hsa-miR-103a-2-5p	cond_C	cond_P	3.27778	9.81229	6.54504	-1.48841	0.509291	-2.92252	0.00347211	0.0329962
	Pre_miRNA_37984_length_65_cov_1.000000	cond_C	cond_P	51.8991	129.309	65.0211	-0.574949	0.197246	-2.91488	0.00355828	0.0337428
	hsa-miR-6748-5p	cond_C	cond_P	9.01602	23.3501	16.1831	-1.29554	0.444612	-2.91387	0.00356978	0.0337797
	hsa-miR-598-3p	cond_C	cond_P	7.70582	17.6702	12.688	-1.1645	0.399799	-2.91271	0.00358305	0.0338332
	Pre_miRNA_90534_length_117_cov_5.376069	cond_C	cond_P	115.406	71.4065	93.4062	0.69894	0.240243	2.90931	0.00362232	0.0341313
	hsa-miR-145-5p	cond_C	cond_P	5.56442	19.0371	12.3008	-1.56961	0.539974	-2.90683	0.00365111	0.0343297
	hsa-miR-1252-3p	cond_C	cond_P	2.62622	7.9539	5.29006	-1.49404	0.51502	-2.90093	0.00372055	0.0348715
	Pre_miRNA_77327_length_73_cov_2.000000	cond_C	cond_P	21.9926	42.8616	32.4271	-0.955035	0.329259	-2.90056	0.003725	0.0348715
	hsa-miR-26b-3p	cond_C	cond_P	6.70029	12.2464	9.47335	-0.893679	0.308171	-2.89994	0.0037323	0.0348715
	Pre_miRNA_42754_length_67_cov_2.000000	cond_C	cond_P	326.839	149.388	238.114	1.06452	0.367418	2.89731	0.00376374	0.0350914
	hsa-miR-340-3p	cond_C	cond_P	1.65636	6.11988	3.88812	-1.58353	0.546922	-2.89535	0.0037874	0.035209
	hsa-miR-199b-5p	cond_C	cond_P	1.47803	5.21165	3.34484	-1.55527	0.537236	-2.89495	0.00379223	0.035209
	hsa-miR-30d-3p	cond_C	cond_P	3.22832	9.22839	6.22836	-1.41917	0.490704	-2.89212	0.00382655	0.0354535
	Pre_miRNA_64833_length_72_cov_1.625000	cond_C	cond_P	1141.86	3844.23	2493.04	-1.52488	0.527652	-2.88994	0.00385321	0.0356261
	hsa-miR-551b-5p	cond_C	cond_P	14.0553	5.03398	9.54463	1.36531	0.472612	2.88886	0.00386645	0.0356686
	hsa-miR-365b-3p	cond_C	cond_P	14.9439	34.2474	24.5957	-1.09169	0.377976	-2.88825	0.00387388	0.0356686
	hsa-miR-520d-5p	cond_C	cond_P	3.00812	8.4878	5.74796	-1.28629	0.445635	-2.88643	0.00389643	0.035802
	hsa-miR-28-5p	cond_C	cond_P	8.05427	34.9821	21.5182	-1.73953	0.604262	-2.87877	0.00399227	0.0366068
	Pre_miRNA_79775_length_129_cov_4.457365	cond_C	cond_P	73.1535	140.581	106.867	-0.908193	0.315936	-2.87461	0.00404526	0.0370162
	hsa-miR-539-5p	cond_C	cond_P	2.80099	8.25576	5.52837	-1.43812	0.500983	-2.87059	0.00409703	0.0373902
	Pre_miRNA_70542_length_58_cov_1.620690	cond_C	cond_P	73.631	45.5531	59.5921	0.65541	0.228358	2.87009	0.00410351	0.0373902
	Pre_miRNA_48879_length_84_cov_2.000000	cond_C	cond_P	103.402	57.1295	80.2656	0.842995	0.293779	2.86949	0.00411141	0.0373902
	hsa-miR-129-1-3p	cond_C	cond_P	1.2656	4.60172	2.93366	-1.48919	0.519572	-2.86618	0.00415455	0.0377053
	hsa-miR-143-3p	cond_C	cond_P	5.12692	14.4357	9.78131	-1.32627	0.463757	-2.85984	0.00423855	0.0382715
	hsa-miR-96-3p	cond_C	cond_P	3.88867	7.49459	5.69163	-1.07331	0.375322	-2.8597	0.00424044	0.0382715
	hsa-miR-20b-3p	cond_C	cond_P	3.08604	7.19604	5.14104	-1.2508	0.437502	-2.85895	0.0042505	0.0382715
	Pre_miRNA_39483_length_203_cov_6.532020	cond_C	cond_P	122.351	77.0379	99.6945	0.64576	0.225879	2.85888	0.00425143	0.0382715
	Pre_miRNA_68956_length_124_cov_2.153226	cond_C	cond_P	29.9122	49.4293	39.6708	-0.725751	0.254487	-2.85182	0.00434702	0.0390528
	Pre_miRNA_12773_length_79_cov_14.405064	cond_C	cond_P	1192.22	610.022	901.12	0.925713	0.324984	2.84849	0.00439279	0.0393842
	hsa-miR-424-3p	cond_C	cond_P	6.38687	17.7951	12.091	-1.30712	0.460205	-2.84029	0.00450721	0.0403286
	Pre_miRNA_56999_length_78_cov_1.294872	cond_C	cond_P	1472.95	719.793	1096.37	0.981883	0.346444	2.83418	0.0045944	0.041026
	Pre_miRNA_44389_length_107_cov_4.149533	cond_C	cond_P	108.318	68.2284	88.2732	0.661484	0.23356	2.83218	0.00462319	0.0412002
	hsa-miR-671-5p	cond_C	cond_P	11.4866	25.192	18.3393	-1.12706	0.39806	-2.83137	0.00463485	0.0412214
	hsa-miR-938	cond_C	cond_P	2.28843	7.56752	4.92797	-1.4735	0.520746	-2.8296	0.0046606	0.0413207
	hsa-miR-548m	cond_C	cond_P	7.48809	13.5403	10.5142	-0.881758	0.31165	-2.82932	0.00466463	0.0413207
	hsa-miR-195-5p	cond_C	cond_P	8.79842	21.2743	15.0364	-1.22757	0.434263	-2.82679	0.00470167	0.0415657
	hsa-miR-4732-5p	cond_C	cond_P	6.20049	14.8763	10.5384	-1.21555	0.430487	-2.82366	0.00474781	0.0418019
	hsa-miR-548i	cond_C	cond_P	10.6971	3.28462	6.99085	1.53743	0.544516	2.82349	0.00475041	0.0418019
	hsa-miR-6852-3p	cond_C	cond_P	2.19706	6.78293	4.48999	-1.44525	0.511941	-2.82307	0.00475664	0.0418019
	Pre_miRNA_52978_length_80_cov_4.312500	cond_C	cond_P	231.019	154.492	192.755	0.568577	0.201563	2.82084	0.00478984	0.0420105
	Pre_miRNA_68573_length_62_cov_1.725806	cond_C	cond_P	300.712	136.581	218.646	1.07301	0.380496	2.82003	0.00480198	0.0420339
	hsa-miR-708-3p	cond_C	cond_P	1.56294	6.51014	4.03654	-1.70004	0.60332	-2.81781	0.00483527	0.0422375
	hsa-miR-3198	cond_C	cond_P	7.36673	15.9224	11.6446	-1.05918	0.375968	-2.81721	0.00484427	0.0422375
	hsa-miR-574-5p	cond_C	cond_P	23.2788	75.5526	49.4157	-1.49374	0.530567	-2.81536	0.00487222	0.0422447
	Pre_miRNA_44046_length_144_cov_9.986111	cond_C	cond_P	6.38713	17.6834	12.0352	-1.36329	0.484274	-2.81513	0.00487578	0.0422447
	hsa-miR-106b-3p	cond_C	cond_P	5.25684	12.8803	9.06856	-1.20619	0.42856	-2.81452	0.00488504	0.0422447
	hsa-miR-548an	cond_C	cond_P	6.14033	15.2038	10.6721	-1.27187	0.451971	-2.81404	0.00489224	0.0422447
	Pre_miRNA_40271_length_185_cov_8.259459	cond_C	cond_P	340.908	165.597	253.253	0.990799	0.35211	2.81389	0.00489452	0.0422447
	Pre_miRNA_52569_length_85_cov_1.364706	cond_C	cond_P	37.3594	70.6797	54.0196	-0.874085	0.310746	-2.81286	0.00491028	0.0422447
	hsa-miR-6801-3p	cond_C	cond_P	3.9259	9.77825	6.85208	-1.18257	0.420429	-2.81277	0.00491173	0.0422447
	hsa-miR-29a-3p	cond_C	cond_P	143.868	437.947	290.908	-1.41688	0.504259	-2.80983	0.00495672	0.0425369
	hsa-miR-1182	cond_C	cond_P	7.41843	17.1004	12.2594	-1.16983	0.416438	-2.80913	0.00496749	0.0425369
	hsa-miR-105-5p	cond_C	cond_P	3.70211	8.26838	5.98525	-1.18182	0.420773	-2.80868	0.00497446	0.0425369
	hsa-miR-6888-5p	cond_C	cond_P	4.31211	9.04915	6.68063	-1.02174	0.364206	-2.80538	0.00502571	0.0428925
	hsa-miR-4709-5p	cond_C	cond_P	5.22913	13.0922	9.16067	-1.31037	0.467283	-2.80423	0.00504364	0.0429629
	hsa-miR-6775-3p	cond_C	cond_P	4.52649	12.6106	8.56852	-1.36639	0.487626	-2.80212	0.00507677	0.0431622
	hsa-miR-8082	cond_C	cond_P	9.4235	22.3062	15.8649	-1.19367	0.426305	-2.80003	0.0051098	0.04336
	hsa-miR-4482-3p	cond_C	cond_P	4.66252	10.4857	7.57409	-1.1478	0.410178	-2.79831	0.00513715	0.0435089
	hsa-miR-516b-5p	cond_C	cond_P	24.3941	6.17073	15.2824	1.64278	0.587424	2.79658	0.00516467	0.0436587
	Pre_miRNA_38073_length_213_cov_3.906103	cond_C	cond_P	50.0794	112.858	81.4685	-1.10631	0.396005	-2.79368	0.00521113	0.0439677
	hsa-miR-8077	cond_C	cond_P	5.8258	11.2464	8.53611	-1.00156	0.358683	-2.79231	0.00523328	0.0439999
	hsa-miR-188-5p	cond_C	cond_P	4.81812	10.1652	7.49165	-1.12274	0.402096	-2.79222	0.00523478	0.0439999
	Pre_miRNA_46615_length_117_cov_2.863248	cond_C	cond_P	360.882	191.25	276.066	0.880609	0.31559	2.79036	0.005265	0.0441703
	hsa-miR-5739	cond_C	cond_P	3.99008	10.2592	7.12463	-1.29731	0.466009	-2.78388	0.00537128	0.0449768
	hsa-miR-6739-5p	cond_C	cond_P	17.7872	37.1371	27.4621	-1.02872	0.369737	-2.78232	0.00539723	0.0450378
	Pre_miRNA_53847_length_372_cov_3.776882	cond_C	cond_P	76.8194	51.1293	63.9744	0.584001	0.209905	2.78222	0.00539885	0.0450378
	Pre_miRNA_56600_length_99_cov_3.393939	cond_C	cond_P	14.7508	24.7777	19.7643	-0.706372	0.254032	-2.78064	0.0054252	0.0451515
	hsa-miR-5190	cond_C	cond_P	6.50584	23.9077	15.2067	-1.60035	0.575628	-2.78018	0.00543283	0.0451515
	hsa-miR-6818-3p	cond_C	cond_P	3.92693	9.50226	6.71459	-1.21087	0.435702	-2.77912	0.00545065	0.0452149
	Pre_miRNA_79805_length_74_cov_1.243243	cond_C	cond_P	333.73	763.609	548.669	-1.11063	0.399726	-2.77847	0.00546157	0.045221
	Pre_miRNA_42062_length_49_cov_79.673470	cond_C	cond_P	52.511	26.1758	39.3434	0.945797	0.341629	2.76849	0.00563166	0.0464583
	Pre_miRNA_79341_length_88_cov_1.545455	cond_C	cond_P	21.2409	43.7151	32.478	-1.01321	0.365983	-2.76847	0.00563194	0.0464583
	hsa-miR-939-3p	cond_C	cond_P	7.61501	20.5273	14.0711	-1.28394	0.46409	-2.76658	0.00566483	0.0466423
	Pre_miRNA_122371_length_32_cov_1.031250	cond_C	cond_P	142.048	91.8107	116.929	0.622644	0.225128	2.76573	0.00567959	0.0466423
	hsa-miR-567	cond_C	cond_P	3.45922	8.50834	5.98378	-1.23379	0.446215	-2.76501	0.00569216	0.0466423
	Pre_miRNA_46111_length_110_cov_3.972727	cond_C	cond_P	10.0657	18.3897	14.2277	-0.821303	0.2971	-2.7644	0.00570284	0.0466423
	Pre_miRNA_41609_length_247_cov_2.323887	cond_C	cond_P	124.598	47.6328	86.1153	1.26348	0.457091	2.76417	0.0057068	0.0466423
	hsa-miR-548bb-5p	cond_C	cond_P	0.348405	1.78769	1.06805	-1.99722	0.722978	-2.76248	0.00573634	0.0467975
	hsa-miR-6860	cond_C	cond_P	12.9102	24.9546	18.9324	-0.949281	0.343828	-2.76092	0.00576393	0.0469364
	hsa-miR-6756-5p	cond_C	cond_P	20.668	36.4004	28.5342	-0.804189	0.291419	-2.75956	0.00578796	0.0469713
	Pre_miRNA_114183_length_142_cov_1.690141	cond_C	cond_P	460.53	286.897	373.714	0.669817	0.242733	2.75948	0.00578939	0.0469713
	hsa-miR-3157-5p	cond_C	cond_P	2.77201	6.53345	4.65273	-1.12929	0.409515	-2.75764	0.00582208	0.0470934
	Pre_miRNA_39827_length_107_cov_9.654205	cond_C	cond_P	86.6998	36.2994	61.4996	1.15019	0.417122	2.75744	0.00582566	0.0470934
	hsa-miR-432-3p	cond_C	cond_P	7.03312	15.7491	11.3911	-1.09564	0.397678	-2.7551	0.00586735	0.0473118
	hsa-miR-126-5p	cond_C	cond_P	4.1091	15.3605	9.73482	-1.60762	0.583583	-2.75473	0.005874	0.0473118
	hsa-miR-4800-5p	cond_C	cond_P	17.2396	84.9406	32.4493	-1.32158	0.480096	-2.75274	0.00590984	0.0475143
	Pre_miRNA_68880_length_58_cov_2.879310	cond_C	cond_P	88.0828	124.608	106.345	-0.514069	0.186852	-2.75121	0.00593756	0.0476508
	Pre_miRNA_76811_length_107_cov_1.000000	cond_C	cond_P	135.075	77.1113	106.093	0.800727	0.291171	2.75002	0.00595915	0.0477377
	Pre_miRNA_64909_length_131_cov_2.175573	cond_C	cond_P	139.096	54.7848	96.9402	1.22533	0.44663	2.7435	0.0060788	0.048476
	Pre_miRNA_68194_length_187_cov_1.550802	cond_C	cond_P	184.168	87.2824	135.725	1.01838	0.371227	2.74328	0.00608292	0.048476
	hsa-miR-4420	cond_C	cond_P	3.75346	10.4584	7.10591	-1.4086	0.513545	-2.74289	0.00609003	0.048476
	Pre_miRNA_53526_length_107_cov_1.906542	cond_C	cond_P	274.472	147.979	211.226	0.862054	0.314317	2.74263	0.006095	0.048476
	hsa-miR-4661-5p	cond_C	cond_P	1.10444	29.1858	4.05993	-1.9441	0.710477	-2.73633	0.00621292	0.0493254
	Pre_miRNA_68115_length_86_cov_1.058140	cond_C	cond_P	77.6122	50.6297	64.1209	0.592706	0.216854	2.7332	0.00627224	0.0496044
	Pre_miRNA_58071_length_140_cov_3.007143	cond_C	cond_P	177.478	98.8914	138.184	0.828451	0.303135	2.73295	0.00627704	0.0496044
	hsa-miR-518d-3p	cond_C	cond_P	143.255	59.307	101.281	1.18373	0.433171	2.73271	0.00628158	0.0496044
	Pre_miRNA_68248_length_223_cov_1.385650	cond_C	cond_P	95.7471	49.098	72.4225	0.912231	0.334184	2.72973	0.00633867	0.0499663
	hsa-miR-6783-5p	cond_C	cond_P	42.9914	14.5982	28.7948	1.40169	0.513602	2.72914	0.00634995	0.0499665
	hsa-miR-6819-3p	cond_C	cond_P	9.6007	18.6115	14.1061	-0.99031	0.363016	-2.72801	0.00637179	0.0500496
	hsa-miR-6086	cond_C	cond_P	5.19851	11.6224	8.41048	-1.10016	0.403552	-2.72618	0.00640712	0.050175
	Pre_miRNA_45665_length_54_cov_6.518518	cond_C	cond_P	34.2833	133.399	83.8414	-1.62481	0.596037	-2.72602	0.00641037	0.050175
	hsa-miR-4463	cond_C	cond_P	6.07028	14.3857	10.228	-1.18982	0.436652	-2.72487	0.00643263	0.0501872
	Pre_miRNA_54663_length_148_cov_1.364865	cond_C	cond_P	124.62	72.0748	98.3475	0.766196	0.281196	2.72477	0.00643455	0.0501872
	Pre_miRNA_114743_length_67_cov_2.000000	cond_C	cond_P	436.28	203.479	319.879	1.03838	0.381389	2.72263	0.00647652	0.050426
	Pre_miRNA_92675_length_71_cov_3.436620	cond_C	cond_P	163.376	103.232	133.304	0.65217	0.23988	2.71874	0.00655315	0.0509036
	hsa-miR-206	cond_C	cond_P	2.38036	7.00603	4.69319	-1.32062	0.485816	-2.71835	0.00656081	0.0509036
	hsa-miR-4778-5p	cond_C	cond_P	16.6086	38.9899	27.7992	-1.16099	0.427199	-2.71768	0.00657423	0.0509187
	Pre_miRNA_5957_length_589_cov_17.930391	cond_C	cond_P	81.2254	260.543	170.884	-1.45655	0.536096	-2.71695	0.00658859	0.050941
	hsa-miR-3127-5p	cond_C	cond_P	3.83305	8.66684	6.24995	-1.1738	0.432609	-2.7133	0.0066617	0.0514167
	hsa-miR-4524a-3p	cond_C	cond_P	0.461539	2.93429	1.69791	-1.807	0.666146	-2.71262	0.00667527	0.051432
	hsa-miR-378b	cond_C	cond_P	1.64863	5.1236	3.38611	-1.43949	0.530915	-2.71134	0.00670116	0.0515183
	hsa-miR-6810-5p	cond_C	cond_P	4.24758	10.3694	7.30849	-1.22146	0.450569	-2.71092	0.00670969	0.0515183
	hsa-miR-216b-5p	cond_C	cond_P	2.8603	9.02098	5.94064	-1.49184	0.551219	-2.70644	0.00680091	0.0521286
	Pre_miRNA_66188_length_65_cov_2.000000	cond_C	cond_P	5.89842	16.9474	11.4229	-1.37849	0.510328	-2.70119	0.00690928	0.0528679
	Pre_miRNA_62062_length_83_cov_2.000000	cond_C	cond_P	356.233	175.655	265.944	0.973382	0.360466	2.70034	0.00692681	0.0529108
	hsa-miR-6812-3p	cond_C	cond_P	8.18981	15.6326	11.9112	-0.896463	0.332349	-2.69735	0.00698934	0.0532967
	hsa-miR-6777-5p	cond_C	cond_P	10.2627	21.7724	16.0175	-1.00377	0.37266	-2.69354	0.00706986	0.0537795
	Pre_miRNA_53094_length_123_cov_2.813008	cond_C	cond_P	73.0812	45.7269	59.4041	0.65261	0.242347	2.69287	0.00708398	0.0537795
	Pre_miRNA_6343_length_70_cov_5.942857	cond_C	cond_P	125.385	80.2543	102.82	0.640589	0.237904	2.69263	0.00708901	0.0537795
	hsa-miR-4252	cond_C	cond_P	1.2264	4.34634	2.78637	-1.58898	0.590328	-2.69169	0.00710905	0.0538395
	hsa-miR-6791-3p	cond_C	cond_P	4.97551	12.8862	8.93085	-1.27007	0.472181	-2.68979	0.00714969	0.0540199
	hsa-miR-222-5p	cond_C	cond_P	4.65434	11.8273	8.24082	-1.22218	0.454436	-2.68944	0.00715721	0.0540199
	hsa-miR-514b-5p	cond_C	cond_P	9.09962	22.3502	15.7249	-1.19164	0.443208	-2.68866	0.00717398	0.0540545
	hsa-miR-203b-3p	cond_C	cond_P	2.76598	6.56864	4.66731	-1.21545	0.452755	-2.68457	0.00726242	0.0546282
	hsa-miR-6875-3p	cond_C	cond_P	11.0101	27.8361	19.4231	-1.24032	0.462532	-2.68158	0.0073275	0.0550244
	Pre_miRNA_72556_length_70_cov_3.671429	cond_C	cond_P	178.315	108.137	143.226	0.708887	0.264551	2.67958	0.00737142	0.0552607
	hsa-miR-520e	cond_C	cond_P	3.75999	8.91452	6.33726	-1.169	0.437014	-2.67496	0.00747376	0.0559334
	hsa-miR-1307-3p	cond_C	cond_P	14.8031	30.8739	22.8385	-0.965702	0.36151	-2.6713	0.00755581	0.0564524
	Pre_miRNA_112978_length_72_cov_3.000000	cond_C	cond_P	116.233	81.0574	98.6454	0.518971	0.194398	2.66963	0.0075934	0.0564985
	Pre_miRNA_55814_length_144_cov_3.138889	cond_C	cond_P	108.313	72.1172	90.2154	0.583349	0.218521	2.66953	0.0075958	0.0564985
	hsa-miR-6511a-5p	cond_C	cond_P	1.65586	4.81389	3.23488	-1.38661	0.519557	-2.66882	0.00761171	0.0564985
	hsa-miR-520d-3p	cond_C	cond_P	4.65473	9.50162	7.07817	-0.991723	0.3717	-2.66807	0.00762873	0.0564985
	Pre_miRNA_70054_length_79_cov_3.164557	cond_C	cond_P	31.3754	64.4819	47.9287	-1.0066	0.377292	-2.66795	0.00763147	0.0564985
	hsa-miR-18b-5p	cond_C	cond_P	4.19559	11.3385	7.76705	-1.24755	0.467657	-2.66765	0.00763837	0.0564985
	hsa-miR-3168	cond_C	cond_P	0.459368	2.50475	1.48206	-1.84733	0.69269	-2.66689	0.00765557	0.0565315
	Pre_miRNA_22569_length_113_cov_3.044248	cond_C	cond_P	111.378	70.8957	91.1368	0.619829	0.232535	2.66553	0.00768661	0.056592
	hsa-miR-626	cond_C	cond_P	2.51875	6.06002	4.28938	-1.22074	0.458153	-2.66449	0.00771055	0.056592
	hsa-miR-7703	cond_C	cond_P	6.36229	15.0153	10.6888	-1.12424	0.422033	-2.66386	0.00772494	0.056592
	hsa-miR-544b	cond_C	cond_P	2.50637	5.46059	3.98348	-1.11971	0.420371	-2.66361	0.00773062	0.056592
	hsa-miR-24-1-5p	cond_C	cond_P	0.526376	2.8155	1.67094	-1.71667	0.644571	-2.66328	0.00773828	0.056592
	hsa-miR-644a	cond_C	cond_P	3.45663	7.71853	5.58758	-1.14772	0.430957	-2.66319	0.00774028	0.056592
	hsa-miR-627-3p	cond_C	cond_P	18.0206	14.4768	10.4403	-1.12274	0.421822	-2.66165	0.00777598	0.0567595
	hsa-miR-577	cond_C	cond_P	3.14764	10.1141	6.63086	-1.47238	0.553546	-2.65991	0.00781624	0.0569597
	hsa-miR-505-3p	cond_C	cond_P	15.7547	37.0952	26.425	-1.13072	0.425479	-2.65753	0.00787153	0.0572686
	Pre_miRNA_40924_length_97_cov_2.391752	cond_C	cond_P	271.017	77.2856	103.386	0.729338	0.274581	2.65618	0.00790304	0.0572795
	hsa-miR-3675-5p	cond_C	cond_P	3.48193	10.1238	6.80287	-1.38296	0.520693	-2.65601	0.0079072	0.0572795
	hsa-miR-382-5p	cond_C	cond_P	26.0945	12.3748	19.2346	1.00564	0.378663	2.65577	0.00791285	0.0572795
	hsa-miR-486-3p	cond_C	cond_P	7.35296	13.1406	10.2468	-0.852008	0.320875	-2.65526	0.00792466	0.0572795
	hsa-miR-6824-3p	cond_C	cond_P	9.72465	23.1844	16.4545	-1.19519	0.450343	-2.65396	0.00795541	0.0574083
	hsa-miR-6501-5p	cond_C	cond_P	5.74671	12.1101	8.92839	-1.09524	0.412868	-2.65276	0.00798373	0.0575191
	hsa-miR-323a-5p	cond_C	cond_P	16.5048	7.00507	11.7549	1.18596	0.447313	2.6513	0.00801824	0.0575701
	hsa-miR-3915	cond_C	cond_P	5.194	12.4641	8.82907	-1.13588	0.428445	-2.65117	0.00802139	0.0575701
	hsa-miR-6869-5p	cond_C	cond_P	81.9821	50.9938	66.4879	0.694268	0.261939	2.65049	0.00803747	0.0575701
	hsa-miR-4455	cond_C	cond_P	8.92967	20.4126	14.6711	-1.15301	0.435053	-2.65027	0.00804269	0.0575701
	hsa-miR-4722-3p	cond_C	cond_P	8.47951	18.9918	13.7356	-1.09594	0.413654	-2.64941	0.00806317	0.0576237
	hsa-miR-6770-5p	cond_C	cond_P	6.37812	13.4286	9.90335	-1.10234	0.416166	-2.64879	0.00807807	0.0576374
	hsa-miR-378a-5p	cond_C	cond_P	4.34132	11.4561	7.89872	-1.24779	0.471435	-2.64679	0.00812596	0.0578861
	hsa-miR-501-3p	cond_C	cond_P	8.75299	26.0721	17.4126	-1.38244	0.522499	-2.64582	0.00814941	0.0579071
	hsa-miR-4295	cond_C	cond_P	2.42731	6.12015	4.27373	-1.19776	0.452738	-2.64558	0.00815501	0.0579071
	Pre_miRNA_92178_length_48_cov_1.000000	cond_C	cond_P	13.0456	21.5627	17.3041	-0.735479	0.278089	-2.64476	0.00817495	0.0579559
	Pre_miRNA_64515_length_132_cov_2.121212	cond_C	cond_P	6.21579	16.638	11.4269	-1.30019	0.491953	-2.64291	0.00821969	0.0581802
	Pre_miRNA_35222_length_54_cov_9.000000	cond_C	cond_P	119.602	73.9873	96.7945	0.69132	0.261895	2.63968	0.00829842	0.0586439
	hsa-miR-1273h-5p	cond_C	cond_P	8.02365	17.3505	12.6871	-1.07998	0.40986	-2.63499	0.00841388	0.0592918
	hsa-miR-361-3p	cond_C	cond_P	606.33	141.377	373.854	1.66998	0.633813	2.63481	0.00841847	0.0592918
	Pre_miRNA_61506_length_138_cov_1.942029	cond_C	cond_P	143.598	84.6731	114.135	0.751679	0.285339	2.63434	0.00843018	0.0592918
	Pre_miRNA_79041_length_116_cov_2.146552	cond_C	cond_P	251.631	128.806	190.218	0.921062	0.349781	2.63325	0.00845713	0.0593873
	Pre_miRNA_76371_length_103_cov_2.038835	cond_C	cond_P	81.8319	55.6271	68.7295	0.562879	0.213976	2.63057	0.00852423	0.0597134
	hsa-miR-548aa	cond_C	cond_P	0.356206	1.52416	0.940185	-1.91624	0.72861	-2.63	0.00853848	0.0597134
	hsa-miR-3660	cond_C	cond_P	33.055	11.507	22.281	1.29664	0.49309	2.62961	0.00854822	0.0597134
	Pre_miRNA_114290_length_69_cov_1.579710	cond_C	cond_P	330.243	155.018	242.63	1.02022	0.388115	2.62866	0.00857217	0.0597134
	Pre_miRNA_40789_length_135_cov_4.562963	cond_C	cond_P	121.031	81.4333	101.232	0.584815	0.222499	2.6284	0.00857878	0.0597134
	hsa-miR-4492	cond_C	cond_P	19.6368	8.60473	14.1208	1.18238	0.449885	2.62818	0.00858431	0.0597134
	hsa-miR-485-3p	cond_C	cond_P	27.0276	10.2117	18.6196	1.22625	0.466759	2.62716	0.00861008	0.0597989
	hsa-miR-532-3p	cond_C	cond_P	22.6379	61.1198	41.8789	-1.28756	0.49044	-2.62532	0.00865674	0.0600291
	hsa-miR-4485-3p	cond_C	cond_P	11.6193	4.78504	8.20217	1.12179	0.427894	2.62164	0.00875077	0.0605047
	Pre_miRNA_56250_length_95_cov_2.410526	cond_C	cond_P	170.343	79.8065	125.075	1.02623	0.391491	2.62134	0.00875857	0.0605047
	hsa-miR-6873-3p	cond_C	cond_P	17.6646	41.6119	29.6382	-1.16088	0.442946	-2.62082	0.00877194	0.0605047
	hsa-miR-651-3p	cond_C	cond_P	1.78395	4.35542	3.06968	-1.21159	0.462348	-2.62051	0.00877987	0.0605047
	hsa-miR-6716-5p	cond_C	cond_P	4.40183	9.96858	7.18521	-1.12324	0.429007	-2.61823	0.00883865	0.0608154
	hsa-miR-7151-3p	cond_C	cond_P	10.4441	22.5112	16.4776	-1.05643	0.40387	-2.61576	0.00890297	0.0611631
	hsa-miR-4436b-5p	cond_C	cond_P	6.21927	12.3016	9.26041	-1.0431	0.399225	-2.61281	0.00898021	0.0615984
	hsa-miR-3155b	cond_C	cond_P	4.3213	10.8724	7.59684	-1.18943	0.455492	-2.61131	0.00901949	0.0617037
	hsa-miR-6753-3p	cond_C	cond_P	4.98569	13.0922	9.03895	-1.2574	0.481547	-2.61117	0.00902336	0.0617037
	hsa-miR-4746-3p	cond_C	cond_P	29.8849	13.208	21.5464	1.07324	0.41133	2.6092	0.00907551	0.0619648
	Pre_miRNA_72102_length_138_cov_1.079710	cond_C	cond_P	49.7078	73.2683	61.488	-0.550819	0.211177	-2.60833	0.00909849	0.0620118
	hsa-miR-3664-3p	cond_C	cond_P	3.05437	7.08718	5.07078	-1.16126	0.44529	-2.60789	0.00911035	0.0620118
	hsa-miR-214-5p	cond_C	cond_P	0.181515	1.68882	0.935167	-1.97655	0.758397	-2.60622	0.00915489	0.0622196
	Pre_miRNA_82014_length_140_cov_5.592857	cond_C	cond_P	181.17	101.14	141.155	0.809097	0.310817	2.60313	0.00923776	0.0626868
	hsa-miR-6747-5p	cond_C	cond_P	14.0941	26.6068	20.3504	-0.890537	0.342248	-2.60202	0.00926767	0.0627938
	Pre_miRNA_43413_length_144_cov_1.715278	cond_C	cond_P	142.365	88.7729	115.569	0.679986	0.261561	2.59972	0.00932995	0.0631194
	Pre_miRNA_59460_length_63_cov_1.000000	cond_C	cond_P	17.0358	35.0795	26.0576	-1.00922	0.388798	-2.59574	0.00943877	0.0636924
	Pre_miRNA_52809_length_98_cov_1.561224	cond_C	cond_P	352.826	234.939	293.883	0.57754	0.22251	2.59557	0.00944335	0.0636924
	Pre_miRNA_45421_length_134_cov_2.313433	cond_C	cond_P	111.456	66.1587	88.8072	0.736907	0.284143	2.59344	0.00950211	0.0639914
	Pre_miRNA_45096_length_66_cov_3.454545	cond_C	cond_P	100.763	65.4549	83.1091	0.613826	0.236739	2.59284	0.00951876	0.0640029
	hsa-miR-920	cond_C	cond_P	5.95334	15.2368	10.5951	-1.27307	0.491089	-2.59234	0.00953265	0.0640029
	Pre_miRNA_43322_length_100_cov_7.100000	cond_C	cond_P	542.168	306.38	424.274	0.793281	0.306181	2.59089	0.00957291	0.0641761
	Pre_miRNA_47452_length_177_cov_1.994350	cond_C	cond_P	55.0122	32.7579	43.885	0.723065	0.279222	2.58957	0.0096097	0.0643255
	hsa-miR-6852-5p	cond_C	cond_P	3.39753	8.99127	6.1944	-1.28783	0.497922	-2.5864	0.00969842	0.0648217
	Pre_miRNA_55018_length_77_cov_1.818182	cond_C	cond_P	37.3833	61.1938	49.2886	-0.699988	0.270722	-2.58563	0.00972004	0.0648685
	Pre_miRNA_41920_length_105_cov_1.047619	cond_C	cond_P	161.078	103.263	132.171	0.637983	0.246805	2.58497	0.0097387	0.0648954
	Pre_miRNA_56787_length_110_cov_1.500000	cond_C	cond_P	1.32814	4.6636	2.99587	-1.66912	0.646664	-2.58113	0.00984775	0.0653787
	Pre_miRNA_76990_length_84_cov_1.059524	cond_C	cond_P	172.162	84.504	128.333	0.979613	0.379616	2.58054	0.0098646	0.0653787
	hsa-miR-3667-5p	cond_C	cond_P	4.92999	11.8039	8.36693	-1.25876	0.487862	-2.58016	0.0098756	0.0653787
	hsa-miR-573	cond_C	cond_P	7.62563	15.3913	11.5085	-1.00481	0.389462	-2.57999	0.00988022	0.0653787
	hsa-miR-633	cond_C	cond_P	1.261	4.24788	2.75444	-1.52191	0.589948	-2.57974	0.00988759	0.0653787
	hsa-miR-5008-3p	cond_C	cond_P	298.253	46.2872	98.0229	1.44697	0.561079	2.5789	0.00991151	0.0653787
	Pre_miRNA_71335_length_65_cov_4.523077	cond_C	cond_P	910.622	432.528	671.575	1.00441	0.389487	2.5788	0.00991435	0.0653787
	hsa-miR-2682-3p	cond_C	cond_P	10.872	4.73046	7.80125	1.18194	0.458772	2.57631	0.00998617	0.0657546
	hsa-let-7e-3p	cond_C	cond_P	3.56956	8.92604	6.2478	-1.15617	0.450086	-2.56877	0.0102061	0.0671035
	hsa-miR-3924	cond_C	cond_P	3.85657	8.84799	6.35228	-1.21043	0.471429	-2.56759	0.0102409	0.0672325
	hsa-miR-2467-3p	cond_C	cond_P	7.89007	33.7786	13.119	-1.14582	0.446931	-2.56375	0.0103549	0.067799
	Pre_miRNA_113020_length_63_cov_2.777778	cond_C	cond_P	25.2468	46.3449	35.7958	-0.861608	0.336196	-2.56281	0.0103828	0.067799
	Pre_miRNA_61975_length_90_cov_2.733333	cond_C	cond_P	113.6	78.4514	96.0257	0.519472	0.202703	2.56273	0.0103853	0.067799
	hsa-miR-142-3p	cond_C	cond_P	12.1973	30.3584	21.2778	-1.2024	0.469205	-2.56263	0.0103883	0.067799
	hsa-miR-4691-5p	cond_C	cond_P	4.05023	9.2914	6.67082	-1.13479	0.443075	-2.56117	0.0104319	0.0678035
	hsa-miR-532-5p	cond_C	cond_P	5.77009	12.7156	9.24282	-1.01347	0.395712	-2.56113	0.0104332	0.0678035
	hsa-miR-1273d	cond_C	cond_P	4.58062	10.5188	7.54972	-1.16657	0.455499	-2.56108	0.0104348	0.0678035
	Pre_miRNA_40373_length_78_cov_3.871795	cond_C	cond_P	10.1024	16.1827	13.1425	-0.676767	0.26447	-2.55896	0.0104987	0.0681184
	hsa-miR-1248	cond_C	cond_P	2.64468	5.56135	4.10302	-1.23023	0.481631	-2.5543	0.0106401	0.0689353
	hsa-miR-197-3p	cond_C	cond_P	20.0798	42.5117	31.2958	-0.997892	0.390893	-2.55285	0.0106846	0.0691227
	hsa-miR-3118	cond_C	cond_P	3.005	6.38152	4.69326	-1.05871	0.415072	-2.55066	0.0107518	0.0694564
	Pre_miRNA_62269_length_116_cov_3.137931	cond_C	cond_P	177.876	135.026	156.451	0.402363	0.157799	2.54984	0.0107773	0.0695198
	hsa-miR-4320	cond_C	cond_P	0.825686	4.09532	2.4605	-1.70881	0.671312	-2.54547	0.0109129	0.0702927
	hsa-miR-4498	cond_C	cond_P	4.17955	8.42294	6.30125	-0.993703	0.390728	-2.54321	0.0109839	0.0706474
	hsa-miR-6736-3p	cond_C	cond_P	10.128	16.6579	13.393	-0.7252	0.285259	-2.54226	0.011014	0.070738
	hsa-miR-1271-3p	cond_C	cond_P	3.1004	8.06328	5.58184	-1.30487	0.513797	-2.53966	0.011096	0.071162
	hsa-miR-15b-3p	cond_C	cond_P	3.60246	9.39356	6.49801	-1.27077	0.500481	-2.5391	0.0111139	0.071174
	Pre_miRNA_4516_length_36_cov_20.083334	cond_C	cond_P	749.501	384.542	567.021	0.909953	0.358558	2.53781	0.0111547	0.0713323
	hsa-miR-3189-5p	cond_C	cond_P	4.75184	12.9126	8.8322	-1.31271	0.517627	-2.53602	0.0112121	0.0715807
	Pre_miRNA_11416_length_91_cov_11.549451	cond_C	cond_P	294.351	65.8215	98.1564	0.923114	0.364082	2.53545	0.0112301	0.0715807
	hsa-miR-4701-5p	cond_C	cond_P	14.7532	28.7578	21.7555	-0.937952	0.370083	-2.53444	0.0112627	0.0715807
	Pre_miRNA_61731_length_75_cov_1.506667	cond_C	cond_P	89.5667	41.5463	49.7447	0.466338	0.184014	2.53425	0.0112689	0.0715807
	hsa-miR-1251-3p	cond_C	cond_P	2.97319	6.54145	4.75732	-1.16008	0.45779	-2.53408	0.0112742	0.0715807
	hsa-miR-625-3p	cond_C	cond_P	7.1005	16.0966	11.5986	-1.07373	0.423809	-2.53353	0.011292	0.0715885
	hsa-miR-6847-3p	cond_C	cond_P	5.31862	12.1447	8.73164	-1.19613	0.472213	-2.53304	0.0113077	0.0715885
	Pre_miRNA_70412_length_82_cov_2.560976	cond_C	cond_P	23.6697	33.7196	28.6946	-0.507645	0.200525	-2.53158	0.011355	0.0717858
	Pre_miRNA_47387_length_48_cov_4.666667	cond_C	cond_P	166.932	102.492	134.712	0.688458	0.272105	2.53011	0.0114025	0.0719836
	Pre_miRNA_78863_length_73_cov_2.000000	cond_C	cond_P	24.5199	39.9017	32.2108	-0.714595	0.282591	-2.52872	0.0114478	0.0721668
	hsa-miR-18a-3p	cond_C	cond_P	2.93985	7.05216	4.996	-1.14096	0.451323	-2.52804	0.0114701	0.072205
	hsa-miR-190a-3p	cond_C	cond_P	3.48725	11.1284	7.30782	-1.39184	0.550933	-2.52634	0.0115257	0.0723687
	Pre_miRNA_75832_length_58_cov_2.965517	cond_C	cond_P	145.735	263.418	204.576	-0.820035	0.324666	-2.52578	0.011544	0.0723687
	hsa-miR-6821-5p	cond_C	cond_P	11.0571	23.3756	17.2164	-0.95287	0.377262	-2.52575	0.0115451	0.0723687
	hsa-miR-6504-5p	cond_C	cond_P	1.80363	6.77495	4.28929	-1.56234	0.619161	-2.52332	0.0116252	0.0727682
	hsa-miR-593-3p	cond_C	cond_P	2.9836	7.13512	5.05936	-1.16131	0.460834	-2.52002	0.0117347	0.07335
	hsa-miR-302a-3p	cond_C	cond_P	1.26506	3.49599	2.38052	-1.42287	0.565622	-2.51559	0.0118833	0.0741748
	Pre_miRNA_55702_length_83_cov_1.722892	cond_C	cond_P	335.277	140.413	237.845	1.14276	0.45489	2.51217	0.0119992	0.0747926
	hsa-miR-378f	cond_C	cond_P	3.7447	10.4074	7.07604	-1.2997	0.517609	-2.51097	0.0120402	0.074882
	hsa-miR-6768-3p	cond_C	cond_P	4.9986	13.1227	9.06066	-1.30733	0.520693	-2.51076	0.0120473	0.074882
	hsa-miR-4294	cond_C	cond_P	0.635496	2.85994	1.74772	-1.60208	0.638708	-2.50831	0.0121309	0.0752874
	hsa-miR-1207-3p	cond_C	cond_P	3.74635	9.75372	6.75003	-1.27881	0.509921	-2.50786	0.0121464	0.0752874
	hsa-miR-1279	cond_C	cond_P	3.65938	7.63826	5.64882	-1.09472	0.436636	-2.50718	0.01217	0.0753282
	hsa-miR-548d-3p	cond_C	cond_P	8.27891	17.5996	12.9392	-1.10131	0.439836	-2.50391	0.012283	0.075922
	hsa-miR-758-5p	cond_C	cond_P	2.84902	9.25621	6.05262	-1.40914	0.563312	-2.50153	0.0123659	0.076328
	hsa-miR-449b-5p	cond_C	cond_P	3.92434	9.57784	6.75109	-1.18969	0.476198	-2.49831	0.0124788	0.0769182
	hsa-miR-1183	cond_C	cond_P	12.6455	26.6987	19.6721	-1.03045	0.412654	-2.49713	0.0125201	0.0770657
	Pre_miRNA_70122_length_163_cov_1.098160	cond_C	cond_P	128.278	66.2852	97.2814	0.901935	0.361424	2.4955	0.012578	0.0773144
	hsa-miR-4773	cond_C	cond_P	4.31486	13.1905	8.75268	-1.38246	0.554282	-2.49415	0.0126259	0.0774699
	Pre_miRNA_76111_length_97_cov_2.000000	cond_C	cond_P	79.3953	48.2407	63.818	0.700742	0.280993	2.49381	0.0126382	0.0774699
	Pre_miRNA_54584_length_65_cov_5.076923	cond_C	cond_P	9.97287	22.6557	16.3143	-1.11512	0.447263	-2.49321	0.0126593	0.0774922
	hsa-miR-320e	cond_C	cond_P	2.15027	5.08559	3.61793	-1.26413	0.507751	-2.48966	0.0127866	0.0781638
	Pre_miRNA_86534_length_66_cov_2.000000	cond_C	cond_P	777.235	377.623	577.429	0.974931	0.391982	2.48718	0.0128759	0.0785478
	hsa-miR-6790-5p	cond_C	cond_P	5.26083	9.62634	7.44358	-0.850358	0.341957	-2.48674	0.0128919	0.0785478
	Pre_miRNA_61539_length_178_cov_1.758427	cond_C	cond_P	34.9487	66.2174	50.583	-0.88074	0.354216	-2.48645	0.0129025	0.0785478
	hsa-miR-302b-3p	cond_C	cond_P	1.0214	3.20786	2.11463	-1.50419	0.605507	-2.48419	0.0129848	0.0789407
	Pre_miRNA_121679_length_29_cov_1.034483	cond_C	cond_P	378.396	245.369	311.882	0.614163	0.247417	2.4823	0.0130539	0.0792519
	hsa-miR-3654	cond_C	cond_P	4.698	11.6847	8.19137	-1.23831	0.499083	-2.48118	0.0130949	0.0793924
	hsa-miR-6735-3p	cond_C	cond_P	7.07067	15.1838	11.1272	-1.05491	0.425688	-2.47813	0.0132075	0.0799655
	Pre_miRNA_75417_length_71_cov_2.366197	cond_C	cond_P	31.8013	53.8319	42.8166	-0.708483	0.286003	-2.47719	0.0132422	0.0800666
	hsa-miR-4733-3p	cond_C	cond_P	2.6397	6.76687	4.70328	-1.28327	0.518956	-2.47279	0.0134064	0.0809492
	hsa-miR-580-5p	cond_C	cond_P	3.31649	7.77981	5.54815	-1.19363	0.482927	-2.47165	0.0134491	0.0810969
	hsa-miR-186-3p	cond_C	cond_P	3.72412	7.91711	5.82061	-1.05509	0.427079	-2.47049	0.0134929	0.0812501
	Pre_miRNA_95767_length_43_cov_1.000000	cond_C	cond_P	142.308	68.4368	105.372	0.991642	0.401587	2.46931	0.0135375	0.0814083
	Pre_miRNA_34985_length_72_cov_2.000000	cond_C	cond_P	70.7198	37.9722	54.346	0.869308	0.353204	2.46121	0.0138471	0.0830787
	Pre_miRNA_74640_length_80_cov_1.600000	cond_C	cond_P	28.9631	45.6482	37.3056	-0.675239	0.274423	-2.46058	0.0138712	0.0830787
	Pre_miRNA_69755_length_75_cov_1.640000	cond_C	cond_P	96.5672	56.1323	76.3497	0.754111	0.306477	2.46058	0.0138714	0.0830787
	Pre_miRNA_81079_length_44_cov_1.000000	cond_C	cond_P	46.0034	78.3259	62.1646	-0.744703	0.302744	-2.45984	0.0138998	0.0831365
	hsa-miR-519e-3p	cond_C	cond_P	4.51587	15.9534	10.2346	-1.47979	0.601943	-2.45836	0.0139574	0.0833687
	hsa-miR-769-5p	cond_C	cond_P	32.5445	69.9011	51.2228	-1.01843	0.41499	-2.4541	0.0141238	0.0841685
	hsa-miR-514a-5p	cond_C	cond_P	6.22886	17.4607	11.8448	-1.30121	0.530249	-2.45396	0.0141292	0.0841685
	Pre_miRNA_40732_length_180_cov_34.805557	cond_C	cond_P	1.14267	3.30177	2.22222	-1.40557	0.573592	-2.45047	0.0142671	0.0848756
	hsa-miR-4753-3p	cond_C	cond_P	11.0741	18.6975	14.8858	-0.739368	0.301989	-2.44833	0.0143521	0.0852671
	hsa-miR-507	cond_C	cond_P	4.14807	8.6032	6.37564	-1.05694	0.431807	-2.44772	0.0143765	0.0852979
	Pre_miRNA_79711_length_66_cov_1.545455	cond_C	cond_P	18.5174	31.8605	25.189	-0.788981	0.322431	-2.44698	0.0144059	0.0853582
	hsa-miR-652-5p	cond_C	cond_P	10.6341	20.4306	15.5323	-0.891435	0.364593	-2.44501	0.0144848	0.0855933
	hsa-miR-5008-5p	cond_C	cond_P	9.65824	22.8709	16.2646	-1.12204	0.458914	-2.44498	0.0144859	0.0855933
	hsa-miR-6069	cond_C	cond_P	10.6513	17.4391	14.0452	-0.741863	0.303477	-2.44455	0.0145034	0.0855933
	hsa-miR-197-5p	cond_C	cond_P	6.8968	12.8011	9.84895	-0.853944	0.349499	-2.44334	0.014552	0.0857141
	hsa-miR-301b-3p	cond_C	cond_P	2.05696	5.29366	3.67531	-1.19159	0.487739	-2.44308	0.0145625	0.0857141
	hsa-miR-4518	cond_C	cond_P	5.89871	12.6074	9.25306	-1.15179	0.471644	-2.44207	0.0146033	0.0858404
	hsa-miR-8485	cond_C	cond_P	158.041	451.087	304.564	-1.31196	0.537364	-2.44147	0.0146277	0.0858701
	hsa-let-7a-2-3p	cond_C	cond_P	1.39298	3.71959	2.55628	-1.18125	0.484156	-2.4398	0.0146952	0.086125
	hsa-miR-3619-3p	cond_C	cond_P	8.02456	15.8166	11.9206	-0.939907	0.38532	-2.43929	0.014716	0.086125
	hsa-miR-625-5p	cond_C	cond_P	0.300805	1.83088	1.06584	-1.80321	0.739332	-2.43897	0.0147294	0.086125
	hsa-miR-6764-5p	cond_C	cond_P	4.39099	10.1092	7.25011	-1.15183	0.47243	-2.43811	0.0147644	0.0861852
	hsa-miR-627-5p	cond_C	cond_P	6.15855	12.5006	9.32955	-0.914557	0.375162	-2.43776	0.0147785	0.0861852
	Pre_miRNA_66254_length_68_cov_2.000000	cond_C	cond_P	244.559	110.779	177.669	1.04928	0.430596	2.43682	0.0148172	0.0862973
	hsa-miR-6500-5p	cond_C	cond_P	2.64433	6.69018	4.66726	-1.20918	0.496328	-2.43624	0.0148407	0.0863212
	hsa-miR-4723-3p	cond_C	cond_P	10.6885	20.5705	15.6295	-0.906524	0.372206	-2.43554	0.0148695	0.0863754
	hsa-miR-3529-3p	cond_C	cond_P	7.98309	17.0988	12.5409	-0.9701	0.39873	-2.43297	0.0149755	0.0867847
	Pre_miRNA_46200_length_464_cov_3.012931	cond_C	cond_P	124.795	80.5862	102.691	0.626318	0.257456	2.43272	0.0149858	0.0867847
	hsa-miR-4690-5p	cond_C	cond_P	5.77774	10.5627	8.17024	-0.889269	0.365591	-2.43241	0.0149986	0.0867847
	hsa-miR-4700-5p	cond_C	cond_P	15.3276	34.0448	24.6862	-1.05372	0.43336	-2.4315	0.0150364	0.0868898
	Pre_miRNA_42927_length_205_cov_2.726829	cond_C	cond_P	68.223	39.6561	53.9396	0.760112	0.3128	2.43003	0.0150977	0.0871311
	hsa-miR-5572	cond_C	cond_P	6.63037	13.2093	9.91983	-0.947856	0.390319	-2.42842	0.015165	0.0873735
	hsa-miR-569	cond_C	cond_P	69.0219	106.861	87.9414	-0.628537	0.258862	-2.42808	0.0151791	0.0873735
	Pre_miRNA_74324_length_72_cov_1.055556	cond_C	cond_P	70.4896	42.8786	56.6841	0.692111	0.28514	2.42727	0.0152131	0.0874558
	hsa-miR-6514-5p	cond_C	cond_P	4.33075	12.3819	8.35632	-1.34922	0.556127	-2.4261	0.0152621	0.087624
	Pre_miRNA_75719_length_97_cov_2.515464	cond_C	cond_P	2.50592	7.17506	4.84049	-1.41214	0.582351	-2.42489	0.0153129	0.0878019
	Pre_miRNA_59462_length_105_cov_3.257143	cond_C	cond_P	291.983	166.891	229.437	0.779122	0.322132	2.41864	0.0155787	0.0891218
	hsa-miR-548v	cond_C	cond_P	0.740428	3.20865	1.97454	-1.56389	0.646629	-2.41853	0.0155833	0.0891218
	Pre_miRNA_38126_length_76_cov_1.828947	cond_C	cond_P	122.025	90.5655	106.295	0.425416	0.175938	2.41799	0.0156067	0.0891411
	hsa-miR-6875-5p	cond_C	cond_P	7.14596	14.209	10.6775	-0.986267	0.40802	-2.4172	0.0156403	0.0892181
	hsa-miR-3650	cond_C	cond_P	1.83764	4.59764	3.21764	-1.2342	0.510796	-2.41623	0.0156821	0.0893416
	Pre_miRNA_40141_length_117_cov_10.726496	cond_C	cond_P	162.613	233.942	198.277	-0.50802	0.210456	-2.4139	0.0157827	0.0896061
	Pre_miRNA_60281_length_99_cov_3.000000	cond_C	cond_P	67.6956	45.1528	56.4242	0.563267	0.233355	2.41377	0.0157883	0.0896061
	hsa-miR-656-5p	cond_C	cond_P	3.05393	6.47929	4.76661	-1.0694	0.443092	-2.4135	0.0158001	0.0896061
	Pre_miRNA_74232_length_60_cov_1.000000	cond_C	cond_P	124.472	75.8624	100.167	0.68923	0.285598	2.41329	0.0158093	0.0896061
	hsa-miR-5004-3p	cond_C	cond_P	9.40955	20.0735	14.7416	-1.10923	0.460181	-2.41041	0.0159344	0.089949
	Pre_miRNA_25034_length_41_cov_1.000000	cond_C	cond_P	1365.4	1243.68	122.421	-0.813254	0.337411	-2.41028	0.0159403	0.089949
	hsa-miR-223-5p	cond_C	cond_P	2.80281	7.27237	5.03759	-1.18962	0.493561	-2.41027	0.0159407	0.089949
	hsa-miR-4316	cond_C	cond_P	2.13215	5.64366	3.88791	-1.19449	0.495632	-2.41004	0.0159508	0.089949
	Pre_miRNA_55372_length_96_cov_3.458333	cond_C	cond_P	118.49	87.7714	103.131	0.422246	0.175269	2.40913	0.0159904	0.0900575
	hsa-miR-4310	cond_C	cond_P	2.44668	5.25425	3.85046	-1.19702	0.497228	-2.4074	0.0160667	0.0903726
	hsa-miR-4666b	cond_C	cond_P	1.75237	3.68549	2.71893	-1.22608	0.509756	-2.40524	0.0161619	0.0907932
	hsa-miR-4319	cond_C	cond_P	2.36589	4.23312	3.2995	-1.0723	0.446119	-2.40361	0.0162339	0.0910823
	hsa-miR-4749-5p	cond_C	cond_P	183.797	95.7401	139.768	0.895889	0.372879	2.40263	0.0162777	0.0912128
	Pre_miRNA_82073_length_60_cov_2.016667	cond_C	cond_P	183.145	107.284	145.214	0.748493	0.311639	2.40179	0.016315	0.0912165
	hsa-miR-101-5p	cond_C	cond_P	5.35701	12.6353	8.99614	-1.15642	0.481571	-2.40135	0.0163347	0.0912165
	Pre_miRNA_114343_length_72_cov_2.222222	cond_C	cond_P	9.57881	19.3088	14.4438	-0.992627	0.413383	-2.40123	0.01634	0.0912165
	hsa-miR-6846-3p	cond_C	cond_P	6.515	11.7167	9.11587	-0.885876	0.369761	-2.39581	0.0165837	0.0924604
	Pre_miRNA_57332_length_108_cov_1.268519	cond_C	cond_P	240.303	152.325	196.314	0.640132	0.267324	2.39459	0.0166389	0.0926517
	hsa-miR-6750-3p	cond_C	cond_P	8.15419	16.8318	12.493	-1.0301	0.430508	-2.39276	0.0167224	0.0929998
	hsa-miR-1202	cond_C	cond_P	5.83562	12.5282	9.1819	-1.0992	0.459704	-2.3911	0.0167978	0.0931202
	Pre_miRNA_53358_length_115_cov_2.452174	cond_C	cond_P	96.3391	64.6497	80.4944	0.566911	0.237098	2.39104	0.0168006	0.0931202
	Pre_miRNA_74361_length_60_cov_1.383333	cond_C	cond_P	30.877	44.5907	37.7339	-0.552957	0.231275	-2.3909	0.016807	0.0931202
	hsa-miR-6876-5p	cond_C	cond_P	10.5709	23.662	17.1164	-1.07218	0.448592	-2.39011	0.0168434	0.093148
	hsa-miR-4489	cond_C	cond_P	11.4097	5.14585	8.27779	0.985843	0.412507	2.38988	0.0168539	0.093148
	hsa-miR-4730	cond_C	cond_P	6.33484	13.5863	9.96056	-0.998014	0.418361	-2.38553	0.0170545	0.0941391
	hsa-miR-658	cond_C	cond_P	11.0087	50.537	15.9985	-0.925875	0.388875	-2.38091	0.0172701	0.0952107
	Pre_miRNA_70003_length_62_cov_1.032258	cond_C	cond_P	262.192	192.918	227.555	0.443532	0.18653	2.37781	0.017416	0.0958718
	Pre_miRNA_45171_length_80_cov_6.600000	cond_C	cond_P	26.9591	39.8186	33.3888	-0.559251	0.235232	-2.37744	0.0174332	0.0958718
	hsa-miR-4731-5p	cond_C	cond_P	3.31135	6.98452	5.14793	-0.992466	0.417942	-2.37465	0.0175657	0.0961414
	Pre_miRNA_64183_length_69_cov_2.507246	cond_C	cond_P	31.7511	45.8398	38.7955	-0.510207	0.214938	-2.37374	0.0176091	0.0961414
	hsa-miR-670-3p	cond_C	cond_P	1.98372	5.45913	3.72143	-1.34397	0.56619	-2.3737	0.0176109	0.0961414
	hsa-miR-1268b	cond_C	cond_P	35.6122	54.4254	45.0188	-0.600214	0.25287	-2.37361	0.0176153	0.0961414
	hsa-miR-6878-3p	cond_C	cond_P	15.354	27.5383	21.4461	-0.83334	0.351225	-2.37267	0.0176602	0.0961414
	hsa-miR-5580-3p	cond_C	cond_P	2.87896	6.82182	4.85039	-1.21365	0.511612	-2.37221	0.0176823	0.0961414
	hsa-miR-7976	cond_C	cond_P	1.49481	4.12117	2.80799	-1.36321	0.574679	-2.37212	0.0176862	0.0961414
	Pre_miRNA_41793_length_72_cov_13.513889	cond_C	cond_P	130.376	79.0177	104.697	0.71126	0.299922	2.37149	0.0177167	0.0961414
	hsa-miR-509-3p	cond_C	cond_P	3.24467	9.6271	6.43588	-1.31944	0.556575	-2.37065	0.0177569	0.0961414
	hsa-miR-330-5p	cond_C	cond_P	4.88379	11.015	7.94937	-1.0749	0.453433	-2.37058	0.0177604	0.0961414
	hsa-miR-6751-3p	cond_C	cond_P	29.2291	57.8524	43.5407	-0.939315	0.396253	-2.37049	0.0177644	0.0961414
	hsa-miR-4801	cond_C	cond_P	8.29693	16.0642	12.1806	-0.971286	0.409817	-2.37005	0.0177857	0.0961414
	hsa-miR-431-5p	cond_C	cond_P	9.44512	4.47549	6.9603	0.915695	0.386371	2.36999	0.0177888	0.0961414
	hsa-miR-4277	cond_C	cond_P	2.95184	10.3466	6.64921	-1.47952	0.624371	-2.36961	0.0178068	0.0961414
	hsa-miR-6511b-5p	cond_C	cond_P	5.95756	11.7639	8.86071	-0.983688	0.415216	-2.3691	0.0178316	0.0961414
	hsa-miR-4782-3p	cond_C	cond_P	2.89224	6.49815	4.69519	-1.15164	0.486184	-2.36873	0.0178492	0.0961414
	Pre_miRNA_52844_length_141_cov_5.794326	cond_C	cond_P	347.562	238.134	292.848	0.539916	0.227937	2.3687	0.0178505	0.0961414
	Pre_miRNA_47012_length_104_cov_3.105769	cond_C	cond_P	188.404	128.631	158.518	0.539193	0.227744	2.36754	0.0179066	0.0963264
	hsa-miR-4787-5p	cond_C	cond_P	93.6197	53.1273	73.3735	0.783832	0.331677	2.36324	0.0181159	0.0973346
	hsa-miR-6781-5p	cond_C	cond_P	16.6524	10.1173	13.3849	0.757724	0.320782	2.36211	0.0181711	0.0974268
	Pre_miRNA_52948_length_82_cov_5.256098	cond_C	cond_P	235.218	151.267	193.243	0.626516	0.265249	2.36199	0.018177	0.0974268
	hsa-miR-25-5p	cond_C	cond_P	1.47946	4.16063	2.82005	-1.24465	0.527138	-2.36115	0.0182185	0.0975315
	hsa-miR-6737-5p	cond_C	cond_P	24.3996	12.4646	18.4321	0.920118	0.390034	2.35907	0.0183209	0.0979616
	Pre_miRNA_84651_length_100_cov_1.000000	cond_C	cond_P	20.7745	30.7377	25.7561	-0.595024	0.252458	-2.35692	0.0184271	0.0983874
	hsa-miR-3670	cond_C	cond_P	7.76244	15.5236	11.643	-1.02721	0.435891	-2.35656	0.0184449	0.0983874
	hsa-miR-3713	cond_C	cond_P	2.01651	5.51305	3.76478	-1.38141	0.58693	-2.35362	0.0185916	0.0990513
	Pre_miRNA_51151_length_86_cov_15.627907	cond_C	cond_P	3.75227	9.61193	6.6821	-1.24643	0.530079	-2.35141	0.0187023	0.0995212
	hsa-miR-4699-3p	cond_C	cond_P	6.49319	14.9386	10.7159	-1.0739	0.457133	-2.34921	0.0188135	0.099993
	hsa-miR-29b-1-5p	cond_C	cond_P	5.46458	11.657	8.5608	-1.0757	0.458567	-2.34579	0.0189868	0.100793
	hsa-miR-518c-3p	cond_C	cond_P	4.8	15.8897	6.47735	-0.883646	0.376819	-2.34501	0.0190264	0.100845
	Pre_miRNA_41981_length_104_cov_2.115385	cond_C	cond_P	61.469	40.2527	50.8609	0.62038	0.264588	2.34471	0.019042	0.100845
	hsa-miR-203a-5p	cond_C	cond_P	1.86872	4.87965	3.37418	-1.14484	0.488483	-2.34367	0.0190953	0.101005
	Pre_miRNA_69256_length_64_cov_2.015625	cond_C	cond_P	32.3003	44.149	38.2246	-0.458552	0.195693	-2.34323	0.0191177	0.101005
	hsa-miR-425-3p	cond_C	cond_P	6.31078	12.8925	9.60166	-0.928475	0.396893	-2.33936	0.0193168	0.101936
	hsa-miR-1236-3p	cond_C	cond_P	8.16177	15.418	11.7899	-0.88206	0.377245	-2.33816	0.019379	0.102142
	hsa-miR-4453	cond_C	cond_P	1.0982	3.60875	2.35348	-1.46058	0.625828	-2.33383	0.0196046	0.103133
	hsa-miR-6811-5p	cond_C	cond_P	3.8326	9.1648	6.4987	-1.19723	0.513029	-2.33364	0.0196146	0.103133
	Pre_miRNA_65477_length_99_cov_1.030303	cond_C	cond_P	109.919	60.8047	85.3619	0.810222	0.347255	2.33322	0.0196367	0.103133
	hsa-miR-3620-3p	cond_C	cond_P	4.10307	8.91221	6.50764	-1.06574	0.457013	-2.33196	0.0197029	0.103265
	hsa-miR-18b-3p	cond_C	cond_P	3.13727	6.04939	4.59333	-1.02423	0.439234	-2.33186	0.0197082	0.103265
	Pre_miRNA_53392_length_117_cov_1.940171	cond_C	cond_P	474.086	327.541	400.813	0.528816	0.22709	2.32866	0.0198768	0.104025
	hsa-miR-6769b-5p	cond_C	cond_P	15.1989	29.8656	22.5322	-0.922976	0.396759	-2.32629	0.020003	0.104562
	hsa-miR-548az-3p	cond_C	cond_P	2.72765	6.188	4.45782	-1.17067	0.503351	-2.32575	0.0200318	0.10459
	hsa-miR-6867-5p	cond_C	cond_P	15.3162	29.9525	22.6344	-0.936797	0.403025	-2.32441	0.0201033	0.104839
	hsa-miR-4687-5p	cond_C	cond_P	29.8334	18.6506	24.242	0.659812	0.284118	2.32231	0.020216	0.105044
	hsa-miR-3064-3p	cond_C	cond_P	2.12976	6.64925	4.38951	-1.38068	0.59456	-2.3222	0.0202223	0.105044
	hsa-miR-3960	cond_C	cond_P	46.1188	28.3792	37.249	0.705531	0.303844	2.32201	0.0202322	0.105044
	hsa-miR-195-3p	cond_C	cond_P	7.88146	17.2122	12.5468	-1.13407	0.488419	-2.32192	0.0202372	0.105044
	hsa-miR-4685-3p	cond_C	cond_P	9.69749	18.377	14.0373	-0.897588	0.386759	-2.32079	0.0202979	0.105236
	Pre_miRNA_81071_length_81_cov_1.049383	cond_C	cond_P	97.6558	53.7019	75.6789	0.817973	0.35263	2.31964	0.0203605	0.105438
	Pre_miRNA_34797_length_269_cov_5.613383	cond_C	cond_P	101.043	65.905	83.4738	0.613218	0.264428	2.31904	0.0203931	0.105483
	hsa-miR-376a-5p	cond_C	cond_P	9.16259	19.1369	14.1498	-0.992862	0.42829	-2.3182	0.0204383	0.105594
	hsa-miR-6785-5p	cond_C	cond_P	37.6459	23.4131	30.5295	0.701521	0.302809	2.31671	0.0205196	0.10589
	hsa-miR-8087	cond_C	cond_P	4.72772	8.459	6.59336	-0.980642	0.42348	-2.31567	0.0205761	0.106059
	hsa-miR-4254	cond_C	cond_P	6.82433	15.3056	11.065	-1.05561	0.456016	-2.31485	0.0206211	0.106168
	hsa-miR-23b-5p	cond_C	cond_P	11.5306	18.6944	15.1125	-0.724415	0.313109	-2.31362	0.0206885	0.106391
	hsa-miR-6824-5p	cond_C	cond_P	6.44087	10.962	8.70145	-0.790753	0.342159	-2.31107	0.0208291	0.106947
	hsa-miR-1247-3p	cond_C	cond_P	26.4435	16.0595	21.2515	0.724079	0.313348	2.31078	0.0208448	0.106947
	hsa-miR-619-3p	cond_C	cond_P	4.59451	9.13838	6.86645	-0.994962	0.431063	-2.30816	0.0209904	0.10757
	Pre_miRNA_112187_length_77_cov_3.610390	cond_C	cond_P	11.8338	18.8284	15.3311	-0.684755	0.297058	-2.30512	0.0211597	0.108312
	hsa-miR-921	cond_C	cond_P	40.5452	16.4927	28.5189	1.13415	0.492268	2.30393	0.0212268	0.108531
	hsa-miR-219b-5p	cond_C	cond_P	3.75968	11.6372	7.69843	-1.3406	0.583124	-2.299	0.0215049	0.109741
	hsa-miR-3687	cond_C	cond_P	10.9409	6.26792	8.60442	0.857968	0.373215	2.29886	0.0215131	0.109741
	Pre_miRNA_53029_length_78_cov_1.320513	cond_C	cond_P	2178.59	891.004	1534.8	1.14439	0.498309	2.29655	0.0216446	0.110285
	hsa-miR-504-5p	cond_C	cond_P	3.05507	6.64645	4.85076	-1.08254	0.471688	-2.29503	0.0217313	0.1106
	hsa-miR-4481	cond_C	cond_P	7.63871	12.7018	10.1702	-0.792382	0.34552	-2.2933	0.0218307	0.11086
	Pre_miRNA_72232_length_73_cov_1.835616	cond_C	cond_P	835.697	460.342	648.02	0.815846	0.355756	2.29327	0.0218323	0.11086
	Pre_miRNA_81050_length_61_cov_1.639344	cond_C	cond_P	45.5419	30.9514	38.2467	0.548126	0.239093	2.29252	0.0218756	0.110953
	hsa-miR-6845-5p	cond_C	cond_P	5.59705	12.0795	8.83826	-1.04948	0.458357	-2.28967	0.0220405	0.111662
	hsa-miR-891b	cond_C	cond_P	1.96482	4.53479	3.2498	-1.04163	0.455223	-2.28816	0.0221279	0.11193
	hsa-miR-16-5p	cond_C	cond_P	164.214	410.795	287.504	-1.16463	0.509039	-2.28789	0.0221438	0.11193
	hsa-miR-622	cond_C	cond_P	77.8585	41.0237	59.4411	0.872682	0.381575	2.28705	0.0221928	0.112049
	Pre_miRNA_76460_length_70_cov_2.000000	cond_C	cond_P	87.4431	55.778	71.6105	0.631343	0.276156	2.28618	0.0222436	0.112093
	Pre_miRNA_75788_length_92_cov_1.500000	cond_C	cond_P	103.726	77.5492	90.6377	0.416103	0.182019	2.28604	0.022252	0.112093
	hsa-miR-7973	cond_C	cond_P	1.46717	3.48751	2.47734	-1.11803	0.489227	-2.28529	0.0222957	0.112157
	hsa-miR-6801-5p	cond_C	cond_P	15.2947	25.7784	20.5365	-0.783714	0.343077	-2.28437	0.0223498	0.112157
	Pre_miRNA_50521_length_75_cov_2.400000	cond_C	cond_P	235.563	129.755	182.659	0.821068	0.359436	2.28432	0.0223525	0.112157
	hsa-miR-3182	cond_C	cond_P	104.934	230.379	167.657	-1.02809	0.450109	-2.2841	0.0223657	0.112157
	hsa-miR-139-3p	cond_C	cond_P	23.2017	13.3415	18.2716	0.759326	0.332588	2.28308	0.0224255	0.11233
	hsa-miR-7153-3p	cond_C	cond_P	5.34089	2.49042	3.91566	1.03449	0.453337	2.28194	0.0224932	0.112525
	hsa-miR-5196-3p	cond_C	cond_P	30.3683	19.7942	25.0812	0.627011	0.274816	2.28156	0.0225152	0.112525
	Pre_miRNA_33236_length_68_cov_1.147059	cond_C	cond_P	15.5109	30.5264	23.0186	-0.909482	0.398736	-2.28091	0.0225538	0.112591
	hsa-miR-5696	cond_C	cond_P	1.92485	4.2781	3.10148	-1.16108	0.509233	-2.28005	0.0226045	0.112718
	hsa-miR-3688-3p	cond_C	cond_P	2.38757	5.36782	3.87769	-1.08637	0.476633	-2.27925	0.0226521	0.112828
	hsa-miR-4758-5p	cond_C	cond_P	27.0242	16.4103	21.7172	0.675685	0.29655	2.27848	0.0226978	0.112929
	Pre_miRNA_84237_length_98_cov_1.000000	cond_C	cond_P	98.1272	64.2398	81.1835	0.588634	0.258393	2.27806	0.0227232	0.112929
	Pre_miRNA_78418_length_73_cov_2.000000	cond_C	cond_P	57.4017	33.3785	45.3901	0.740765	0.325331	2.27696	0.0227888	0.113128
	hsa-miR-33b-5p	cond_C	cond_P	34.7752	14.9442	24.8597	1.07841	0.473766	2.27624	0.0228316	0.113214
	hsa-miR-548ar-5p	cond_C	cond_P	1.33803	3.13991	2.23897	-1.23672	0.543419	-2.27581	0.0228577	0.113217
	Pre_miRNA_56049_length_100_cov_2.800000	cond_C	cond_P	117.64	75.0498	96.3448	0.630335	0.277108	2.27469	0.0229245	0.113334
	hsa-miR-508-5p	cond_C	cond_P	2.93101	5.92447	4.42774	-1.03939	0.456965	-2.27456	0.0229325	0.113334
	hsa-miR-1244	cond_C	cond_P	4.50025	9.07126	6.78575	-1.02276	0.449815	-2.27374	0.0229815	0.113451
	Pre_miRNA_36509_length_59_cov_11.254237	cond_C	cond_P	95.4993	57.1733	76.3363	0.721232	0.317544	2.27128	0.02313	0.114056
	hsa-miR-153-5p	cond_C	cond_P	6.43059	10.7251	8.57785	-0.855695	0.376928	-2.27018	0.0231964	0.114257
	hsa-miR-6755-3p	cond_C	cond_P	6.04866	10.4996	8.27414	-0.877307	0.386552	-2.26957	0.0232338	0.114314
	Pre_miRNA_66575_length_62_cov_1.387097	cond_C	cond_P	19.1129	27.5226	23.3177	-0.565649	0.249415	-2.2679	0.0233353	0.114555
	Pre_miRNA_47670_length_102_cov_2.068627	cond_C	cond_P	97.6523	71.7933	84.7228	0.449207	0.198105	2.26752	0.0233586	0.114555
	Pre_miRNA_82821_length_58_cov_3.000000	cond_C	cond_P	66.9636	88.5754	77.7695	-0.389305	0.17169	-2.26749	0.0233602	0.114555
	Pre_miRNA_75363_length_70_cov_2.000000	cond_C	cond_P	153.891	86.5746	120.233	0.791242	0.349068	2.26673	0.023407	0.11462
	Pre_miRNA_81919_length_79_cov_1.658228	cond_C	cond_P	21.2973	33.8429	27.5701	-0.664209	0.293064	-2.26643	0.023425	0.11462
	hsa-miR-572	cond_C	cond_P	19.2533	10.5731	14.9132	0.878575	0.387816	2.26544	0.0234857	0.11479
	hsa-miR-5582-3p	cond_C	cond_P	1.39363	4.24278	2.81821	-1.42653	0.630223	-2.26353	0.0236033	0.115238
	Pre_miRNA_75193_length_95_cov_3.010526	cond_C	cond_P	365.794	707.918	536.856	-0.88835	0.392952	-2.26071	0.0237772	0.115785
	hsa-miR-1273g-3p	cond_C	cond_P	129.527	302.948	216.237	-1.09773	0.485601	-2.26056	0.0237867	0.115785
	hsa-miR-654-3p	cond_C	cond_P	11.5048	34.7584	23.1316	-1.3297	0.588247	-2.26045	0.0237936	0.115785
	hsa-miR-2682-5p	cond_C	cond_P	3.24214	7.06492	5.15353	-1.12534	0.498021	-2.25963	0.0238442	0.115904
	hsa-miR-7853-5p	cond_C	cond_P	3.94252	7.70007	5.82129	-0.962385	0.42614	-2.25838	0.0239222	0.116156
	hsa-miR-4459	cond_C	cond_P	25.8099	41.3146	33.5623	-0.661952	0.293356	-2.25648	0.0240406	0.116604
	hsa-miR-381-5p	cond_C	cond_P	28.8213	16.855	22.8381	0.755	0.334685	2.25585	0.0240797	0.116631
	hsa-miR-6843-3p	cond_C	cond_P	4.9537	9.59582	7.27476	-1.02456	0.454392	-2.25479	0.0241467	0.116631
	hsa-miR-676-5p	cond_C	cond_P	2.66394	6.64025	4.65209	-1.22874	0.544967	-2.25471	0.0241517	0.116631
	hsa-miR-4452	cond_C	cond_P	2.54753	6.56547	4.5565	-1.33528	0.592277	-2.25449	0.0241651	0.116631
	Pre_miRNA_38745_length_33_cov_10.727273	cond_C	cond_P	300.208	864.04	582.124	-1.28777	0.57131	-2.25406	0.0241925	0.116631
	hsa-miR-8057	cond_C	cond_P	1.74697	5.29989	3.52343	-1.35068	0.599301	-2.25375	0.0242118	0.116631
	hsa-miR-4490	cond_C	cond_P	6.92589	11.8566	9.39127	-0.825118	0.366191	-2.25324	0.0242437	0.116631
	hsa-miR-141-5p	cond_C	cond_P	3.17177	8.07752	5.62464	-1.1417	0.506754	-2.25296	0.0242614	0.116631
	hsa-miR-7156-3p	cond_C	cond_P	8.71714	17.2557	12.9864	-0.984774	0.437167	-2.25263	0.0242827	0.116631
	hsa-miR-8069	cond_C	cond_P	482.998	253.352	368.175	0.871806	0.387264	2.25119	0.0243733	0.116699
	hsa-miR-1228-5p	cond_C	cond_P	58.7263	33.2572	45.9918	0.799717	0.355244	2.25118	0.0243742	0.116699
	hsa-miR-7843-3p	cond_C	cond_P	10.4264	22.0332	16.2298	-1.03611	0.460323	-2.25084	0.0243957	0.116699
	hsa-miR-7845-5p	cond_C	cond_P	8.00243	14.6189	11.3107	-0.89867	0.399278	-2.25074	0.0244022	0.116699
	hsa-miR-3692-3p	cond_C	cond_P	17.8863	36.9924	27.4393	-0.987541	0.438905	-2.25001	0.0244484	0.116794
	hsa-miR-98-3p	cond_C	cond_P	2.16584	6.39478	4.28031	-1.33884	0.595213	-2.24934	0.0244907	0.116825
	hsa-miR-362-5p	cond_C	cond_P	9.29289	20.2393	14.7661	-1.0222	0.454563	-2.24874	0.0245288	0.116825
	hsa-miR-6854-5p	cond_C	cond_P	6.68573	13.0474	9.86654	-0.897492	0.399122	-2.24867	0.0245338	0.116825
	hsa-miR-4456	cond_C	cond_P	6.01822	12.5757	9.29695	-1.01518	0.45178	-2.24707	0.0246354	0.117183
	hsa-miR-3680-5p	cond_C	cond_P	3.13395	7.32242	5.22819	-1.10602	0.492398	-2.24619	0.0246916	0.117325
	Pre_miRNA_53274_length_71_cov_1.901408	cond_C	cond_P	92.2877	64.0301	78.1589	0.511659	0.227904	2.24506	0.024764	0.117543
	hsa-miR-5007-3p	cond_C	cond_P	4.60905	7.62053	6.11479	-0.792514	0.353234	-2.2436	0.0248583	0.117729
	Pre_miRNA_57883_length_115_cov_1.426087	cond_C	cond_P	66.4557	133.184	99.8201	-0.934439	0.416542	-2.24332	0.024876	0.117729
	hsa-miR-1285-3p	cond_C	cond_P	4.08423	9.88435	6.98429	-1.1584	0.516424	-2.24312	0.024889	0.117729
	Pre_miRNA_64444_length_133_cov_3.285714	cond_C	cond_P	364.092	209.939	287.015	0.758067	0.338016	2.2427	0.0249165	0.117729
	hsa-miR-5689	cond_C	cond_P	5.62297	11.8594	8.74119	-0.978798	0.436526	-2.24225	0.0249455	0.117729
	hsa-miR-487a-5p	cond_C	cond_P	4.78982	9.59873	7.19428	-0.976279	0.435453	-2.24198	0.0249624	0.117729
	hsa-miR-6834-5p	cond_C	cond_P	3.24491	6.15483	4.69987	-0.949786	0.42388	-2.2407	0.0250457	0.117997
	hsa-miR-1226-3p	cond_C	cond_P	10.6307	21.2792	15.955	-0.962771	0.42984	-2.23984	0.0251015	0.118134
	Pre_miRNA_23139_length_60_cov_1.033333	cond_C	cond_P	87.3469	58.3723	72.8596	0.57659	0.257779	2.23676	0.0253018	0.118843
	Pre_miRNA_38154_length_189_cov_4.079365	cond_C	cond_P	43.1553	24.2828	33.719	0.81092	0.362551	2.2367	0.0253057	0.118843
	hsa-miR-5585-3p	cond_C	cond_P	45.9701	110.904	78.4369	-1.12604	0.504045	-2.23401	0.0254826	0.119547
	Pre_miRNA_28464_length_44_cov_15.181818	cond_C	cond_P	1074.38	556.358	815.369	0.887181	0.397251	2.2333	0.0255293	0.11964
	Pre_miRNA_55317_length_92_cov_3.793478	cond_C	cond_P	49.0867	35.1228	42.1048	0.474068	0.212427	2.23167	0.0256366	0.119937
	Pre_miRNA_56461_length_92_cov_2.413043	cond_C	cond_P	119.791	83.7235	101.757	0.511207	0.229085	2.23152	0.0256467	0.119937
	hsa-miR-4539	cond_C	cond_P	5.60045	11.989	8.79472	-1.0598	0.475063	-2.23086	0.0256904	0.120015
	hsa-miR-4711-5p	cond_C	cond_P	5.38987	11.0927	8.2413	-1.03569	0.464436	-2.23	0.0257471	0.120153
	hsa-miR-539-3p	cond_C	cond_P	3.13781	5.94968	4.54375	-0.990046	0.444245	-2.2286	0.0258404	0.120462
	Pre_miRNA_52776_length_232_cov_5.094828	cond_C	cond_P	9.77912	22.7652	16.2722	-1.12762	0.506359	-2.22691	0.0259532	0.120855
	Pre_miRNA_72131_length_99_cov_2.878788	cond_C	cond_P	74.5095	111.687	93.0981	-0.567197	0.254746	-2.22652	0.0259791	0.120855
	hsa-miR-384	cond_C	cond_P	2.6077	5.66049	4.13409	-1.04517	0.469696	-2.2252	0.026068	0.121141
	hsa-miR-4281	cond_C	cond_P	21.3055	12.9263	17.1159	0.715443	0.321933	2.22233	0.0262608	0.121833
	Pre_miRNA_37075_length_145_cov_7.951724	cond_C	cond_P	41.0805	27.7053	34.3929	0.540611	0.243322	2.2218	0.0262971	0.121833
	Pre_miRNA_57738_length_31_cov_2.806452	cond_C	cond_P	102.072	72.2495	87.1605	0.491043	0.221033	2.22158	0.0263115	0.121833
	hsa-miR-3674	cond_C	cond_P	1.1256	3.1399	2.13275	-1.28312	0.577629	-2.22136	0.0263267	0.121833
	hsa-miR-1-5p	cond_C	cond_P	2.38549	5.66402	4.02475	-1.21827	0.549151	-2.21846	0.0265235	0.122616
	hsa-miR-3934-3p	cond_C	cond_P	4.32428	7.84499	6.08463	-0.894089	0.403519	-2.21573	0.02671	0.123223
	hsa-miR-5000-5p	cond_C	cond_P	2.73591	7.16384	4.94987	-1.13947	0.514266	-2.21573	0.0267102	0.123223
	Pre_miRNA_43751_length_70_cov_2.342857	cond_C	cond_P	45.9553	30.3792	38.1673	0.574068	0.259196	2.21481	0.0267734	0.123386
	Pre_miRNA_69139_length_137_cov_1.262774	cond_C	cond_P	88.1657	64.5356	76.3506	0.467481	0.211281	2.21261	0.0269246	0.123953
	hsa-miR-646	cond_C	cond_P	5.28151	11.3282	8.30487	-1.08842	0.492105	-2.21176	0.026983	0.124094
	hsa-let-7d-5p	cond_C	cond_P	230.536	487.642	359.089	-0.985791	0.446071	-2.20994	0.0271091	0.124545
	hsa-miR-7156-5p	cond_C	cond_P	3.43772	8.24938	5.84355	-1.15917	0.524668	-2.20934	0.0271512	0.124581
	hsa-miR-6787-3p	cond_C	cond_P	13.3429	22.9482	18.1456	-0.778369	0.352478	-2.20828	0.0272249	0.124581
	hsa-miR-3916	cond_C	cond_P	17.8166	28.6657	23.2412	-0.698767	0.316443	-2.20819	0.0272311	0.124581
	Pre_miRNA_76326_length_105_cov_1.580952	cond_C	cond_P	32.7233	46.4142	39.5688	-0.462141	0.209292	-2.20812	0.0272362	0.124581
	Pre_miRNA_75064_length_64_cov_1.031250	cond_C	cond_P	66.9727	45.4819	56.2273	0.578185	0.261881	2.20781	0.0272573	0.124581
	hsa-miR-6794-3p	cond_C	cond_P	3.2503	6.3707	4.8105	-0.962968	0.436351	-2.20686	0.0273236	0.124755
	hsa-miR-4754	cond_C	cond_P	6.88587	2.88895	4.88741	0.994498	0.451054	2.20483	0.0274661	0.125223
	hsa-miR-33b-3p	cond_C	cond_P	7.79432	13.4433	10.6188	-0.706596	0.320511	-2.20459	0.0274826	0.125223
	hsa-miR-3129-3p	cond_C	cond_P	2.74064	5.28868	4.01466	-1.04374	0.473946	-2.20224	0.0276484	0.12585
	hsa-miR-942-5p	cond_C	cond_P	9.41605	18.7646	14.0903	-0.996728	0.452765	-2.20143	0.0277058	0.125899
	Pre_miRNA_54865_length_95_cov_2.189474	cond_C	cond_P	17.5066	27.7073	22.607	-0.658214	0.299014	-2.20128	0.027716	0.125899
	hsa-miR-4662a-5p	cond_C	cond_P	0.0808085	0.703014	0.391911	-1.70911	0.776749	-2.20034	0.027783	0.126075
	hsa-miR-513c-5p	cond_C	cond_P	5.01021	9.33923	7.17472	-0.911504	0.414419	-2.19947	0.0278444	0.126166
	hsa-miR-4707-5p	cond_C	cond_P	58.4081	35.6486	47.0284	0.696179	0.3166	2.19892	0.0278834	0.126166
	hsa-miR-329-5p	cond_C	cond_P	8.60651	16.3242	12.4654	-0.931971	0.423845	-2.19885	0.0278885	0.126166
	hsa-miR-6089	cond_C	cond_P	68.2823	42.7724	55.5274	0.674086	0.30683	2.19694	0.028025	0.126655
	hsa-miR-3619-5p	cond_C	cond_P	12.81	21.5987	17.2043	-0.776915	0.354135	-2.19384	0.028247	0.127389
	hsa-miR-3148	cond_C	cond_P	3.46518	6.96888	5.21703	-1.01776	0.463927	-2.19379	0.0282507	0.127389
	Pre_miRNA_46325_length_177_cov_2.824859	cond_C	cond_P	20.6356	29.406	25.0208	-0.52599	0.239798	-2.19347	0.0282736	0.127389
	hsa-miR-6826-5p	cond_C	cond_P	12.0961	19.3671	15.7316	-0.689799	0.314628	-2.19242	0.028349	0.127599
	hsa-miR-6511a-3p	cond_C	cond_P	24.5907	47.2339	35.9123	-0.904739	0.413058	-2.19034	0.0284994	0.128146
	hsa-miR-320c	cond_C	cond_P	1.99988	5.43423	3.71705	-1.21713	0.555927	-2.18937	0.0285698	0.128333
	Pre_miRNA_50386_length_126_cov_1.484127	cond_C	cond_P	12.8384	27.5681	20.2033	-0.999354	0.456734	-2.18804	0.0286664	0.128455
	hsa-miR-4436a	cond_C	cond_P	5.58506	11.0752	8.33011	-1.00161	0.457764	-2.18804	0.0286668	0.128455
	Pre_miRNA_83648_length_63_cov_1.253968	cond_C	cond_P	41.0644	74.8037	57.934	-0.812367	0.371316	-2.18781	0.0286838	0.128455
	hsa-miR-513b-5p	cond_C	cond_P	4.61799	9.86346	7.24073	-1.02656	0.469369	-2.18711	0.0287345	0.128529
	Pre_miRNA_83219_length_98_cov_2.000000	cond_C	cond_P	33.1515	46.285	39.7182	-0.448752	0.205232	-2.18656	0.0287744	0.128529
	hsa-miR-4736	cond_C	cond_P	2.33983	6.08972	4.21478	-1.16711	0.533847	-2.18623	0.0287989	0.128529
	Pre_miRNA_46725_length_99_cov_3.525253	cond_C	cond_P	1054.16	601.192	827.674	0.768347	0.351507	2.18586	0.0288257	0.128529
	Pre_miRNA_37847_length_30_cov_7.566667	cond_C	cond_P	70.7612	50.046	60.4036	0.470477	0.215263	2.1856	0.0288452	0.128529
	Pre_miRNA_31480_length_65_cov_1.615385	cond_C	cond_P	94.6573	56.851	75.7542	0.717481	0.328615	2.18335	0.0290101	0.129134
	hsa-miR-1199-3p	cond_C	cond_P	27.0463	13.85	20.4481	0.902117	0.413515	2.18158	0.0291404	0.129584
	hsa-miR-3163	cond_C	cond_P	6.22579	11.6734	8.94962	-0.927331	0.425327	-2.18028	0.029237	0.129884
	hsa-miR-554	cond_C	cond_P	14.5365	9.71288	7.24301	-0.948506	0.43512	-2.17987	0.0292669	0.129886
	hsa-miR-5702	cond_C	cond_P	1.88198	4.50024	3.19111	-1.10639	0.507908	-2.17834	0.0293809	0.130262
	hsa-miR-7160-5p	cond_C	cond_P	6.06622	10.9683	8.51725	-0.817655	0.37654	-2.1715	0.0298936	0.132403
	Pre_miRNA_55104_length_77_cov_1.064935	cond_C	cond_P	142.614	101.949	122.282	0.478203	0.220386	2.16985	0.0300185	0.132824
	Pre_miRNA_60294_length_61_cov_1.639344	cond_C	cond_P	98.9409	77.6573	88.2991	0.353189	0.162899	2.16815	0.0301473	0.133099
	hsa-miR-19b-2-5p	cond_C	cond_P	2.16365	5.02119	3.59242	-1.08023	0.498272	-2.16795	0.0301625	0.133099
	Pre_miRNA_32384_length_77_cov_6.844156	cond_C	cond_P	308.818	196.65	168.331	0.617648	0.284914	2.16784	0.0301706	0.133099
	hsa-miR-146a-5p	cond_C	cond_P	18.7955	41.2324	30.0139	-1.03903	0.479713	-2.16594	0.0303157	0.133381
	hsa-miR-4651	cond_C	cond_P	48.0119	32.5847	40.2983	0.590872	0.272814	2.16584	0.0303232	0.133381
	Pre_miRNA_6366_length_52_cov_1.096154	cond_C	cond_P	247.307	138.669	192.988	0.793176	0.366299	2.16538	0.0303587	0.133381
	hsa-miR-6878-5p	cond_C	cond_P	6.3169	11.5396	8.92823	-0.864051	0.399161	-2.16467	0.0304133	0.133381
	hsa-miR-1249-3p	cond_C	cond_P	36.3628	67.545	51.9539	-0.834654	0.385616	-2.16447	0.0304284	0.133381
	Pre_miRNA_53510_length_131_cov_2.786260	cond_C	cond_P	72.9203	46.7597	59.84	0.63138	0.291705	2.16445	0.03043	0.133381
	Pre_miRNA_77844_length_58_cov_1.224138	cond_C	cond_P	125.186	76.0679	100.627	0.685756	0.316856	2.16425	0.030445	0.133381
	hsa-miR-7843-5p	cond_C	cond_P	10.564	20.482	15.523	-0.908974	0.420108	-2.16367	0.03049	0.133446
	hsa-miR-615-5p	cond_C	cond_P	19.8957	9.01633	14.456	1.05085	0.485972	2.16237	0.03059	0.133752
	hsa-miR-513b-3p	cond_C	cond_P	2.82354	6.44881	4.63617	-1.08879	0.503718	-2.16151	0.0306556	0.133791
	hsa-miR-576-3p	cond_C	cond_P	4.89648	9.66882	7.28265	-0.936212	0.433137	-2.16147	0.0306591	0.133791
	hsa-miR-512-5p	cond_C	cond_P	3.72307	7.42746	5.57527	-1.00526	0.465242	-2.16073	0.0307163	0.133907
	Pre_miRNA_76225_length_66_cov_2.000000	cond_C	cond_P	73.0154	45.7041	59.3597	0.655302	0.303333	2.16034	0.0307462	0.133907
	hsa-miR-642a-5p	cond_C	cond_P	0.418451	1.34803	0.883242	-1.56408	0.724304	-2.15943	0.0308167	0.134083
	Pre_miRNA_62148_length_71_cov_1.619718	cond_C	cond_P	33.3265	58.4663	45.8964	-0.738012	0.341826	-2.15903	0.030848	0.134088
	hsa-miR-2054	cond_C	cond_P	8.88239	16.5059	12.6942	-0.869177	0.402853	-2.15755	0.0309627	0.134228
	hsa-miR-6806-3p	cond_C	cond_P	3.20919	6.1997	4.70444	-0.969944	0.449636	-2.15718	0.030992	0.134228
	hsa-miR-185-3p	cond_C	cond_P	16.8069	30.6302	23.7186	-0.847842	0.393147	-2.15655	0.0310406	0.134228
	hsa-miR-509-5p	cond_C	cond_P	4.41941	9.11571	6.76756	-0.985799	0.45717	-2.15631	0.0310597	0.134228
	hsa-miR-100-3p	cond_C	cond_P	1.70248	4.93114	3.31681	-1.28653	0.596639	-2.1563	0.0310605	0.134228
	Pre_miRNA_64398_length_59_cov_2.966102	cond_C	cond_P	98.3242	63.3761	80.8501	0.599487	0.278019	2.15628	0.0310617	0.134228
	hsa-miR-3911	cond_C	cond_P	1.85843	6.3505	4.10447	-1.39924	0.649142	-2.15553	0.0311208	0.134352
	hsa-miR-5088-3p	cond_C	cond_P	7.35119	14.4419	10.8966	-0.914236	0.424271	-2.15484	0.0311745	0.134416
	Pre_miRNA_64299_length_209_cov_1.320574	cond_C	cond_P	142.331	56.0635	68.197	0.519557	0.241143	2.15456	0.0311962	0.134416
	hsa-miR-1224-5p	cond_C	cond_P	2.3964	5.78991	4.09316	-1.12292	0.521529	-2.15313	0.0313086	0.13477
	hsa-miR-3672	cond_C	cond_P	2.57434	5.85495	4.21464	-1.17138	0.544508	-2.15127	0.0314552	0.13527
	hsa-miR-6792-3p	cond_C	cond_P	8.67243	15.9899	12.3312	-0.847473	0.394409	-2.14871	0.0316571	0.136006
	hsa-miR-409-5p	cond_C	cond_P	13.2307	6.16203	9.69637	1.01215	0.471349	2.14735	0.0317657	0.136115
	hsa-miR-6868-5p	cond_C	cond_P	4.13512	10.2163	7.17571	-1.16682	0.543498	-2.14687	0.0318033	0.136115
	Pre_miRNA_61349_length_97_cov_1.711340	cond_C	cond_P	87.5445	133.825	110.685	-0.595841	0.277605	-2.14636	0.0318439	0.136115
	hsa-miR-140-5p	cond_C	cond_P	14.4108	24.6748	19.5428	-0.6958	0.32418	-2.14634	0.031846	0.136115
	hsa-miR-4658	cond_C	cond_P	6.09457	11.6862	8.89036	-0.933894	0.435111	-2.14633	0.0318463	0.136115
	hsa-miR-5691	cond_C	cond_P	4.54463	9.51003	7.02733	-1.03021	0.480042	-2.14608	0.0318665	0.136115
	Pre_miRNA_45020_length_96_cov_2.843750	cond_C	cond_P	87.4138	67.2467	77.3302	0.363906	0.169631	2.14528	0.0319303	0.136174
	hsa-miR-671-3p	cond_C	cond_P	4.47001	8.88372	6.67687	-0.935378	0.436046	-2.14514	0.0319418	0.136174
	Pre_miRNA_79261_length_72_cov_2.611111	cond_C	cond_P	76.338	53.444	64.891	0.51089	0.238266	2.1442	0.032017	0.136364
	Pre_miRNA_81155_length_61_cov_2.540984	cond_C	cond_P	25.1958	38.9964	32.0961	-0.616984	0.287812	-2.14371	0.0320565	0.136401
	hsa-miR-892c-3p	cond_C	cond_P	7.80196	14.8589	11.3304	-0.933598	0.435677	-2.14287	0.0321237	0.136557
	Pre_miRNA_64598_length_147_cov_2.326531	cond_C	cond_P	103.214	75.8173	89.5155	0.418225	0.195298	2.14147	0.0322359	0.136822
	hsa-miR-548aj-3p	cond_C	cond_P	0.537064	1.60837	1.07271	-1.44849	0.676444	-2.14133	0.0322478	0.136822
	hsa-miR-221-5p	cond_C	cond_P	3.0482	7.39774	5.22297	-1.07286	0.502079	-2.13684	0.0326112	0.138232
	hsa-miR-3662	cond_C	cond_P	16.0706	25.7247	20.8977	-0.70505	0.330025	-2.13636	0.0326505	0.138266
	hsa-miR-16-1-3p	cond_C	cond_P	1.96651	4.57425	3.27038	-1.15903	0.54335	-2.13312	0.0329152	0.139254
	Pre_miRNA_38271_length_140_cov_3.142857	cond_C	cond_P	510.925	109.762	142.738	0.666892	0.312789	2.13208	0.0330002	0.139481
	hsa-miR-6134	cond_C	cond_P	6.48675	12.3938	9.44028	-0.798761	0.374965	-2.13022	0.0331531	0.139857
	hsa-miR-6068	cond_C	cond_P	5.39535	9.62085	7.5081	-0.835349	0.392163	-2.13011	0.0331627	0.139857
	Pre_miRNA_72269_length_96_cov_1.229167	cond_C	cond_P	99.6863	62.9284	81.3074	0.640642	0.300798	2.12981	0.0331874	0.139857
	hsa-miR-5095	cond_C	cond_P	8.58145	16.7904	12.6859	-0.930163	0.436851	-2.12925	0.0332338	0.139857
	hsa-miR-4676-3p	cond_C	cond_P	8.36777	18.1824	13.2751	-1.00528	0.472203	-2.12893	0.0332604	0.139857
	hsa-miR-648	cond_C	cond_P	3.32977	7.15522	5.2425	-1.00833	0.473679	-2.12871	0.0332783	0.139857
	hsa-miR-3646	cond_C	cond_P	4.69374	8.66509	6.67942	-0.88761	0.417114	-2.12798	0.0333391	0.13998
	Pre_miRNA_75369_length_99_cov_2.000000	cond_C	cond_P	63.8265	44.6117	54.2191	0.530365	0.249402	2.12654	0.033458	0.140346
	Pre_miRNA_47881_length_90_cov_4.100000	cond_C	cond_P	56.9281	106.665	81.7967	-0.840148	0.395738	-2.12299	0.0337547	0.141457
	hsa-miR-3125	cond_C	cond_P	68.7618	33.9368	51.3493	0.921714	0.434409	2.12177	0.0338574	0.141754
	hsa-miR-1293	cond_C	cond_P	14.979	7.9627	11.4708	0.877169	0.413636	2.12063	0.0339529	0.141837
	hsa-miR-4704-3p	cond_C	cond_P	0.981209	2.9314	1.95631	-1.27417	0.600969	-2.12019	0.0339898	0.141837
	Pre_miRNA_65729_length_229_cov_3.231441	cond_C	cond_P	71.1083	52.6847	61.8965	0.406051	0.191526	2.12008	0.033999	0.141837
	Pre_miRNA_125330_length_37_cov_1.000000	cond_C	cond_P	162.482	99.0469	130.765	0.689917	0.325552	2.11922	0.0340719	0.141837
	Pre_miRNA_45083_length_96_cov_1.625000	cond_C	cond_P	82.3445	61.3159	71.8302	0.433827	0.204733	2.11899	0.0340912	0.141837
	hsa-miR-324-5p	cond_C	cond_P	24.883	38.5334	31.7082	-0.619306	0.292271	-2.11894	0.0340952	0.141837
	hsa-miR-210-5p	cond_C	cond_P	8.51731	16.0533	12.2853	-0.842442	0.397589	-2.11887	0.0341011	0.141837
	hsa-miR-3192-5p	cond_C	cond_P	6.48176	11.2073	8.84454	-0.810232	0.382722	-2.11702	0.0342578	0.142356
	Pre_miRNA_68976_length_154_cov_2.058442	cond_C	cond_P	131.958	70.3031	101.13	0.845376	0.399528	2.11594	0.0343501	0.142459
	Pre_miRNA_76931_length_71_cov_1.563380	cond_C	cond_P	38.8693	52.6928	45.7811	-0.425147	0.200946	-2.11572	0.0343684	0.142459
	hsa-miR-4758-3p	cond_C	cond_P	9.44181	16.5582	13	-0.843224	0.398575	-2.1156	0.0343789	0.142459
	hsa-miR-7978	cond_C	cond_P	1.8229	4.52884	3.17587	-1.01303	0.480205	-2.10958	0.0348944	0.14438
	Pre_miRNA_50972_length_158_cov_3.841772	cond_C	cond_P	51.6666	38.2269	44.9467	0.471352	0.22345	2.10943	0.0349076	0.14438
	Pre_miRNA_62095_length_101_cov_2.742574	cond_C	cond_P	4.24835	7.90103	6.07469	-0.977827	0.463897	-2.10785	0.0350437	0.144808
	Pre_miRNA_102526_length_45_cov_1.177778	cond_C	cond_P	32.9591	45.2112	39.0852	-0.478309	0.227041	-2.10671	0.0351431	0.145084
	hsa-miR-548ba	cond_C	cond_P	3.42545	6.30229	4.86387	-0.898007	0.426434	-2.10585	0.0352171	0.145211
	Pre_miRNA_64655_length_123_cov_1.552845	cond_C	cond_P	31.3532	43.6742	37.5137	-0.466519	0.221562	-2.1056	0.0352394	0.145211
	hsa-miR-4480	cond_C	cond_P	1.93497	5.03345	3.48421	-1.19597	0.569137	-2.10138	0.0356075	0.146592
	hsa-miR-6856-5p	cond_C	cond_P	12.1766	20.0528	16.1147	-0.731248	0.348474	-2.09843	0.0358674	0.147427
	hsa-miR-1275	cond_C	cond_P	5.22687	9.73552	7.48119	-0.84947	0.404833	-2.09832	0.0358768	0.147427
	Pre_miRNA_76502_length_29_cov_1.000000	cond_C	cond_P	156.368	104.202	130.285	0.575545	0.274398	2.09748	0.0359507	0.14745
	Pre_miRNA_39199_length_98_cov_24.673470	cond_C	cond_P	301.684	203.807	252.745	0.55528	0.264855	2.09654	0.0360343	0.14745
	Pre_miRNA_59646_length_163_cov_2.423313	cond_C	cond_P	65.9496	43.771	54.8603	0.567311	0.270608	2.09643	0.036044	0.14745
	hsa-miR-6855-5p	cond_C	cond_P	41.9478	18.5742	30.261	1.04796	0.499938	2.09619	0.0360657	0.14745
	Pre_miRNA_49561_length_105_cov_2.352381	cond_C	cond_P	105.223	73.7856	89.5041	0.516501	0.246401	2.09618	0.0360662	0.14745
	hsa-miR-526b-5p	cond_C	cond_P	1.52925	5.15974	3.34449	-1.37315	0.655128	-2.09601	0.0360817	0.14745
	hsa-miR-6773-5p	cond_C	cond_P	5.30873	9.16416	7.23644	-0.732018	0.349694	-2.09331	0.0363213	0.14825
	hsa-miR-4652-3p	cond_C	cond_P	5.92307	12.3795	9.15126	-1.01223	0.483614	-2.09305	0.0363443	0.14825
	hsa-miR-151b	cond_C	cond_P	3.19039	6.8964	5.04339	-0.996121	0.476227	-2.0917	0.0364657	0.148609
	hsa-miR-187-3p	cond_C	cond_P	8.39066	17.3099	12.8503	-1.01528	0.485922	-2.08939	0.0366726	0.149315
	hsa-miR-876-3p	cond_C	cond_P	2.50156	4.84167	3.67161	-0.942126	0.451244	-2.08784	0.0368121	0.149745
	hsa-miR-6758-3p	cond_C	cond_P	7.44112	13.6346	10.5379	-0.87135	0.417836	-2.08539	0.0370343	0.150382
	hsa-miR-4425	cond_C	cond_P	4.05287	8.37781	6.21534	-0.983196	0.471483	-2.08532	0.0370399	0.150382
	Pre_miRNA_54684_length_60_cov_3.000000	cond_C	cond_P	78.3811	46.3222	62.3516	0.731344	0.350767	2.08499	0.0370703	0.150382
	hsa-miR-450a-1-3p	cond_C	cond_P	3.13395	7.28251	5.20823	-1.05122	0.504516	-2.08363	0.037194	0.150652
	hsa-miR-6866-3p	cond_C	cond_P	2.79029	6.36186	4.57608	-1.09453	0.525328	-2.08351	0.0372047	0.150652
	hsa-miR-7162-3p	cond_C	cond_P	5.33951	9.20265	7.27108	-0.887687	0.426532	-2.08117	0.037418	0.151377
	Pre_miRNA_63532_length_146_cov_5.602740	cond_C	cond_P	121.357	92.0834	106.72	0.394881	0.18984	2.08007	0.037519	0.151648
	hsa-miR-924	cond_C	cond_P	3.13442	6.82039	4.97741	-1.01004	0.485792	-2.07917	0.0376017	0.151844
	hsa-miR-6848-3p	cond_C	cond_P	2.84976	5.85444	4.3521	-1.07865	0.519267	-2.07726	0.0377778	0.152416
	Pre_miRNA_114521_length_72_cov_1.208333	cond_C	cond_P	48.254	66.0358	57.1449	-0.4631	0.223148	-2.07531	0.0379579	0.153004
	hsa-miR-6828-5p	cond_C	cond_P	6.10719	10.9423	8.52475	-0.917193	0.443033	-2.07026	0.0384281	0.154758
	Pre_miRNA_54265_length_260_cov_3.538461	cond_C	cond_P	50.3899	35.074	42.732	0.48629	0.235032	2.06904	0.0385426	0.155079
	hsa-miR-6511b-3p	cond_C	cond_P	11.1998	18.4032	14.8015	-0.703892	0.34034	-2.0682	0.0386212	0.155254
	Pre_miRNA_47745_length_29_cov_15.482759	cond_C	cond_P	74.3426	46.801	60.5718	0.636408	0.307957	2.06655	0.0387764	0.155737
	Pre_miRNA_80156_length_29_cov_1.000000	cond_C	cond_P	20.0703	32.0025	26.0364	-0.670817	0.324695	-2.06599	0.0388292	0.155808
	Pre_miRNA_75654_length_98_cov_1.755102	cond_C	cond_P	45.9393	58.3003	52.1198	-0.372008	0.18024	-2.06396	0.039022	0.156397
	hsa-miR-6861-3p	cond_C	cond_P	9.0597	16.8836	12.9717	-0.852436	0.413063	-2.0637	0.0390465	0.156397
	hsa-miR-3064-5p	cond_C	cond_P	9.01732	14.6145	11.8159	-0.716155	0.347185	-2.06275	0.0391364	0.156532
	hsa-miR-6751-5p	cond_C	cond_P	11.4241	19.0322	15.2282	-0.791173	0.38358	-2.0626	0.0391506	0.156532
	hsa-miR-3074-5p	cond_C	cond_P	108.036	178.789	143.412	-0.69378	0.337062	-2.05832	0.0395597	0.158025
	hsa-miR-548aj-5p	cond_C	cond_P	0	0.590548	0.295274	-1.5982	0.776785	-2.05745	0.0396428	0.158215
	hsa-miR-664a-3p	cond_C	cond_P	27.3695	61.599	44.4842	-1.0319	0.501795	-2.05642	0.0397423	0.158469
	Pre_miRNA_59626_length_80_cov_1.737500	cond_C	cond_P	31.2598	19.3245	25.2922	0.631935	0.307445	2.05544	0.0398363	0.158701
	hsa-miR-4270	cond_C	cond_P	5.03106	9.12064	7.07585	-0.793676	0.386297	-2.05458	0.03992	0.158892
	Pre_miRNA_65191_length_91_cov_1.351648	cond_C	cond_P	48.905	35.5392	42.2221	0.451657	0.219973	2.05324	0.0400497	0.159266
	hsa-miR-4293	cond_C	cond_P	2.93263	5.32929	4.13096	-0.919988	0.448335	-2.05201	0.0401688	0.159466
	Pre_miRNA_26912_length_62_cov_2.758065	cond_C	cond_P	168.339	80.1185	124.229	0.963008	0.469307	2.05198	0.0401719	0.159466
	hsa-miR-3617-5p	cond_C	cond_P	1.40866	3.36291	2.38579	-1.09387	0.533975	-2.04854	0.0405069	0.160461
	hsa-miR-5006-5p	cond_C	cond_P	5.67253	11.1328	8.40265	-0.969936	0.473541	-2.04826	0.0405346	0.160461
	Pre_miRNA_69851_length_75_cov_1.026667	cond_C	cond_P	136.134	83.577	109.856	0.674802	0.329481	2.04807	0.040553	0.160461
	hsa-miR-4695-5p	cond_C	cond_P	5.81779	10.5287	8.17324	-0.769571	0.375781	-2.04793	0.0405672	0.160461
	hsa-miR-199a-5p	cond_C	cond_P	3.26746	7.48101	5.37423	-1.07255	0.523991	-2.04689	0.0406685	0.160719
	Pre_miRNA_80638_length_31_cov_1.516129	cond_C	cond_P	110.986	60.8755	85.9309	0.812612	0.397416	2.04474	0.0408804	0.161412
	hsa-miR-5197-5p	cond_C	cond_P	4.86552	11.0562	7.96086	-1.06272	0.520493	-2.04176	0.0411758	0.162434
	hsa-miR-4311	cond_C	cond_P	3.74074	8.23774	5.98924	-0.975078	0.477819	-2.04069	0.0412821	0.162699
	Pre_miRNA_62897_length_67_cov_3.268657	cond_C	cond_P	15.7989	28.4663	22.1326	-0.789799	0.387184	-2.03985	0.0413649	0.162699
	Pre_miRNA_47575_length_102_cov_2.725490	cond_C	cond_P	66.8388	118.759	92.7991	-0.772525	0.37875	-2.03967	0.041383	0.162699
	hsa-miR-548av-5p	cond_C	cond_P	5.85333	1.86691	3.86012	1.24504	0.61043	2.03961	0.0413896	0.162699
	hsa-miR-5703	cond_C	cond_P	13.9813	5.86091	9.92108	1.08062	0.530238	2.03799	0.0415509	0.163188
	hsa-miR-3191-5p	cond_C	cond_P	3.16457	6.05286	4.60871	-0.873049	0.428615	-2.03691	0.0416596	0.16347
	hsa-miR-4446-3p	cond_C	cond_P	6.19977	9.93654	8.06815	-0.689973	0.338958	-2.03557	0.0417931	0.16385
	hsa-miR-3184-5p	cond_C	cond_P	14.2684	22.3897	18.329	-0.628533	0.309524	-2.03064	0.0422912	0.165645
	hsa-miR-216a-3p	cond_C	cond_P	4.40611	8.4492	6.42765	-0.938495	0.462326	-2.02994	0.0423625	0.165645
	Pre_miRNA_50038_length_120_cov_3.716667	cond_C	cond_P	30.7555	12.4933	21.6244	1.12562	0.554511	2.02994	0.0423631	0.165645
	hsa-miR-940	cond_C	cond_P	67.4903	38.7124	53.1013	0.769786	0.379511	2.02836	0.0425234	0.165995
	hsa-miR-8068	cond_C	cond_P	2.38585	5.05262	3.71923	-0.90195	0.444678	-2.02832	0.0425273	0.165995
	hsa-miR-3529-5p	cond_C	cond_P	3.17032	5.31496	4.24264	-0.945323	0.466197	-2.02773	0.0425875	0.166084
	Pre_miRNA_51786_length_76_cov_1.855263	cond_C	cond_P	93.0479	35.7948	29.4926	-0.588793	0.290948	-2.02371	0.0430004	0.167547
	hsa-miR-136-3p	cond_C	cond_P	6.17982	2.58273	4.38128	0.985838	0.487324	2.02296	0.0430773	0.167594
	hsa-miR-216b-3p	cond_C	cond_P	1.61528	3.97784	2.79656	-0.96992	0.479481	-2.02286	0.0430881	0.167594
	hsa-miR-6731-3p	cond_C	cond_P	12.6393	18.9351	15.7872	-0.530995	0.26274	-2.02099	0.0432806	0.168152
	hsa-miR-6836-3p	cond_C	cond_P	45.2546	30.2079	37.7312	0.582777	0.288443	2.02042	0.0433398	0.168152
	hsa-miR-346	cond_C	cond_P	17.9588	11.0776	14.5182	0.611452	0.302697	2.02001	0.0433823	0.168152
	hsa-miR-5194	cond_C	cond_P	10.1804	15.4666	12.8235	-0.615325	0.304616	-2.02	0.0433831	0.168152
	hsa-miR-411-5p	cond_C	cond_P	13.8259	7.45499	10.6405	0.866429	0.429318	2.01815	0.0435757	0.168751
	hsa-miR-147a	cond_C	cond_P	3.02572	8.50772	5.76672	-1.25115	0.620338	-2.01689	0.043707	0.169112
	hsa-miR-660-3p	cond_C	cond_P	5.61279	12.2816	8.94718	-1.02243	0.507045	-2.01646	0.0437524	0.16914
	hsa-miR-506-5p	cond_C	cond_P	4.25283	7.42871	5.84077	-0.811827	0.402799	-2.01546	0.0438563	0.169265
	hsa-miR-4757-5p	cond_C	cond_P	2.29078	4.4916	3.39119	-1.05415	0.523045	-2.01542	0.0438609	0.169265
	hsa-miR-1254	cond_C	cond_P	11.1464	19.4392	15.2928	-0.783651	0.389005	-2.0145	0.0439571	0.169489
	hsa-miR-6070	cond_C	cond_P	3.88429	7.42301	5.65365	-0.921003	0.457382	-2.01364	0.0440472	0.169673
	hsa-miR-3689f	cond_C	cond_P	3.03952	5.87616	4.45784	-0.90532	0.449666	-2.01332	0.0440814	0.169673
	hsa-miR-4789-3p	cond_C	cond_P	1.72987	3.95281	2.84134	-1.08906	0.541623	-2.01073	0.0443537	0.170574
	hsa-miR-4698	cond_C	cond_P	6.0802	11.3635	8.72187	-0.903607	0.44954	-2.01007	0.0444239	0.170678
	hsa-miR-2355-5p	cond_C	cond_P	4.64961	9.57781	7.11371	-0.905191	0.4504	-2.00975	0.0444577	0.170678
	Pre_miRNA_84408_length_29_cov_1.000000	cond_C	cond_P	755.792	951.534	615.337	0.643393	0.320224	2.00919	0.0445165	0.170756
	hsa-miR-148b-5p	cond_C	cond_P	1.87187	4.67245	3.27216	-1.21734	0.606247	-2.008	0.0446433	0.171094
	hsa-miR-6817-3p	cond_C	cond_P	3.54625	7.29518	5.42071	-1.03693	0.516569	-2.00735	0.0447127	0.171212
	hsa-miR-1911-3p	cond_C	cond_P	11.0382	27.1667	19.1025	-1.11141	0.554441	-2.00455	0.045011	0.171969
	Pre_miRNA_18263_length_60_cov_5.883333	cond_C	cond_P	65.508	46.7049	56.1064	0.484435	0.241673	2.00451	0.0450158	0.171969
	hsa-miR-718	cond_C	cond_P	34.476	20.4943	27.4851	0.756872	0.377663	2.0041	0.0450598	0.171969
	hsa-miR-3187-3p	cond_C	cond_P	21.4125	9.52663	15.4696	1.01323	0.505593	2.00405	0.0450652	0.171969
	hsa-miR-3158-5p	cond_C	cond_P	0.749175	2.66079	1.70498	-1.3103	0.655102	-2.00014	0.0454851	0.172952
	hsa-miR-4315	cond_C	cond_P	2.50575	5.00517	3.75546	-1.10959	0.554763	-2.00012	0.0454868	0.172952
	Pre_miRNA_82443_length_63_cov_2.000000	cond_C	cond_P	32.721	47.0324	39.8767	-0.51663	0.258326	-1.99991	0.0455095	0.172952
	hsa-miR-544a	cond_C	cond_P	5.77458	10.1207	7.94762	-0.882426	0.44126	-1.99979	0.0455233	0.172952
	Pre_miRNA_37058_length_243_cov_5.539094	cond_C	cond_P	159.838	98.9162	129.377	0.663259	0.331714	1.99949	0.0455552	0.172952
	Pre_miRNA_73113_length_86_cov_1.325581	cond_C	cond_P	22.9151	31.3486	27.1318	-0.475421	0.237791	-1.99932	0.045574	0.172952
	Pre_miRNA_77616_length_69_cov_1.507246	cond_C	cond_P	96.6215	69.1262	82.8738	0.472164	0.236222	1.99881	0.0456287	0.172952
	hsa-miR-6766-3p	cond_C	cond_P	11.1036	17.478	14.2908	-0.630239	0.315316	-1.99876	0.0456346	0.172952
	hsa-miR-4793-3p	cond_C	cond_P	6.3682	10.4819	8.42507	-0.774778	0.387852	-1.99761	0.0457588	0.173237
	Pre_miRNA_30651_length_64_cov_2.000000	cond_C	cond_P	131.175	29.9886	27.1664	0.88703	0.444162	1.99708	0.045816	0.173237
	hsa-miR-1468-3p	cond_C	cond_P	8.33667	14.9727	11.6547	-0.829879	0.415566	-1.99698	0.0458269	0.173237
	Pre_miRNA_51367_length_427_cov_10.297424	cond_C	cond_P	66.0321	44.2575	55.1448	0.551615	0.276408	1.99566	0.0459711	0.173634
	hsa-miR-429	cond_C	cond_P	327.492	530.701	429.096	-0.663459	0.332682	-1.99427	0.0461221	0.174056
	Pre_miRNA_74800_length_96_cov_2.333333	cond_C	cond_P	38.2936	49.1155	43.7045	-0.387587	0.194428	-1.99347	0.0462098	0.174239
	hsa-miR-370-3p	cond_C	cond_P	92.2351	38.8665	65.5508	1.07319	0.538733	1.99207	0.0463634	0.17467
	Pre_miRNA_74716_length_89_cov_1.539326	cond_C	cond_P	174.97	282.329	228.649	-0.657662	0.330237	-1.99149	0.0464275	0.174763
	Pre_miRNA_42732_length_207_cov_2.811594	cond_C	cond_P	164.915	90.9882	127.952	0.796121	0.40019	1.98936	0.0466615	0.175495
	hsa-miR-550b-3p	cond_C	cond_P	3.27654	6.11573	4.69613	-0.931809	0.468766	-1.98779	0.0468345	0.175996
	hsa-miR-3661	cond_C	cond_P	39.0543	21.0678	30.061	0.853248	0.429618	1.98606	0.0470264	0.176519
	Pre_miRNA_76606_length_29_cov_2.000000	cond_C	cond_P	13.1464	22.7659	17.9562	-0.792133	0.398894	-1.98582	0.0470532	0.176519
	hsa-miR-605-5p	cond_C	cond_P	5.80775	9.21187	7.50981	-0.708822	0.357198	-1.9844	0.0472116	0.176853
	Pre_miRNA_113719_length_96_cov_1.364583	cond_C	cond_P	29.6254	42.9934	36.3094	-0.515907	0.259994	-1.9843	0.047222	0.176853
	hsa-miR-4533	cond_C	cond_P	9.41376	4.97368	7.19372	0.835339	0.421153	1.98346	0.0473165	0.177058
	hsa-miR-527	cond_C	cond_P	4.7734	8.4846	6.629	-0.815672	0.411544	-1.98198	0.0474816	0.177526
	hsa-miR-548e-5p	cond_C	cond_P	8.54288	5.30001	6.92144	0.765512	0.386515	1.98055	0.0476418	0.177975
	Pre_miRNA_66489_length_86_cov_2.802325	cond_C	cond_P	210.491	120.542	165.516	0.755405	0.381549	1.97984	0.0477218	0.178124
	Pre_miRNA_44323_length_80_cov_2.250000	cond_C	cond_P	165.124	102.804	133.964	0.659498	0.333176	1.97943	0.0477682	0.178147
	hsa-miR-146a-3p	cond_C	cond_P	4.26483	8.30641	6.28562	-0.923061	0.466456	-1.97888	0.0478296	0.178226
	hsa-miR-4783-3p	cond_C	cond_P	8.26547	5.31174	6.7886	0.691004	0.349294	1.97829	0.0478963	0.178325
	hsa-miR-493-3p	cond_C	cond_P	2.41289	6.85879	4.63584	-1.24479	0.629623	-1.97705	0.0480361	0.178696
	hsa-miR-3910	cond_C	cond_P	4.04759	7.98342	6.0155	-0.982225	0.49704	-1.97615	0.048138	0.178896
	Pre_miRNA_45564_length_334_cov_3.739521	cond_C	cond_P	294.526	190.819	242.673	0.607889	0.307683	1.9757	0.0481893	0.178896
	hsa-miR-6827-5p	cond_C	cond_P	3.7351	7.0603	5.3977	-0.883359	0.447303	-1.97486	0.0482845	0.178896
	Pre_miRNA_61826_length_126_cov_2.285714	cond_C	cond_P	42.2983	61.1747	51.7365	-0.533471	0.270134	-1.97484	0.0482865	0.178896
	Pre_miRNA_48034_length_222_cov_5.211712	cond_C	cond_P	48.1981	36.0164	42.1073	0.420298	0.212855	1.97458	0.0483161	0.178896
	hsa-miR-6738-3p	cond_C	cond_P	65.8664	43.6278	54.7471	0.578636	0.293063	1.97444	0.0483318	0.178896
	Pre_miRNA_48545_length_107_cov_1.140187	cond_C	cond_P	170.886	121.459	146.173	0.488224	0.247431	1.97317	0.0484758	0.17928
	Pre_miRNA_80726_length_64_cov_1.140625	cond_C	cond_P	30.3265	40.8198	35.5731	-0.451401	0.228843	-1.97254	0.0485481	0.179398
	hsa-miR-3914	cond_C	cond_P	7.93316	17.5414	12.7373	-1.06402	0.539722	-1.97142	0.0486763	0.179613
	hsa-miR-513a-3p	cond_C	cond_P	0.444366	1.52051	0.98244	-1.37521	0.697607	-1.97132	0.0486873	0.179613
	hsa-miR-24-2-5p	cond_C	cond_P	7.25702	11.4576	9.3573	-0.615462	0.312389	-1.97018	0.0488181	0.179937
	Pre_miRNA_57211_length_71_cov_2.042253	cond_C	cond_P	31.4176	43.671	37.5443	-0.505877	0.256823	-1.96975	0.0488673	0.179937
	hsa-miR-450b-5p	cond_C	cond_P	1.76583	3.6538	2.70982	-1.01795	0.51686	-1.96949	0.0488969	0.179937
	hsa-miR-302d-5p	cond_C	cond_P	2.09917	4.53276	3.31597	-1.08009	0.548532	-1.96906	0.0489465	0.179971
	hsa-miR-6850-5p	cond_C	cond_P	37.7787	26.295	32.0368	0.531997	0.270444	1.96713	0.0491687	0.180638
	hsa-miR-6509-3p	cond_C	cond_P	4.80507	9.91681	7.36094	-1.02823	0.523136	-1.96551	0.0493547	0.181171
	hsa-miR-7112-3p	cond_C	cond_P	4.98507	11.2789	8.13196	-1.03023	0.525221	-1.96152	0.0498179	0.182698
	hsa-miR-4781-3p	cond_C	cond_P	9.24342	4.09322	6.66832	1.02896	0.524652	1.96122	0.0498529	0.182698
	hsa-miR-645	cond_C	cond_P	6.27483	13.5926	9.93372	-1.01388	0.517295	-1.95996	0.0500002	0.183087
	hsa-miR-452-3p	cond_C	cond_P	6.41766	11.8806	9.14914	-0.861444	0.4397	-1.95916	0.0500937	0.183278
	hsa-miR-95-5p	cond_C	cond_P	3.03585	6.49879	4.76732	-1.03084	0.526438	-1.95815	0.0502126	0.183562
	hsa-miR-628-3p	cond_C	cond_P	2.58917	6.86941	4.72929	-1.12256	0.573604	-1.95703	0.0503442	0.183853
	hsa-miR-4265	cond_C	cond_P	3.41046	7.56849	5.48948	-1.03005	0.526403	-1.95676	0.0503752	0.183853
	hsa-miR-4329	cond_C	cond_P	6.94377	2.77382	4.8588	1.01886	0.521059	1.95537	0.0505396	0.184246
	hsa-miR-4659a-5p	cond_C	cond_P	1.53031	3.94059	2.73545	-1.22594	0.627058	-1.95507	0.0505749	0.184246
	hsa-miR-6077	cond_C	cond_P	3.27246	6.83211	5.05229	-0.908194	0.464598	-1.95479	0.0506073	0.184246
	hsa-miR-892a	cond_C	cond_P	9.20783	14.5704	11.8891	-0.696443	0.356618	-1.95291	0.0508305	0.184843
	Pre_miRNA_83428_length_75_cov_2.000000	cond_C	cond_P	129.79	103.972	116.881	0.322447	0.165128	1.9527	0.0508546	0.184843
	Pre_miRNA_41236_length_58_cov_3.155172	cond_C	cond_P	225.487	461.913	343.7	-0.927394	0.475281	-1.95125	0.0510268	0.185317
	Pre_miRNA_75439_length_58_cov_1.672414	cond_C	cond_P	42.5693	58.9423	50.7558	-0.450598	0.231003	-1.95062	0.0511026	0.18544
	hsa-miR-410-3p	cond_C	cond_P	2.20987	4.34748	3.27868	-1.0601	0.543576	-1.95023	0.051149	0.185445
	Pre_miRNA_125277_length_32_cov_1.000000	cond_C	cond_P	628.766	340.532	15.905	0.533865	0.273839	1.94956	0.0512285	0.185445
	hsa-miR-4682	cond_C	cond_P	8.43495	17.1646	12.7998	-0.943729	0.484085	-1.94951	0.0512343	0.185445
	hsa-miR-3199	cond_C	cond_P	4.95424	8.3114	6.63282	-0.673077	0.345309	-1.9492	0.0512712	0.185445
	hsa-miR-6788-3p	cond_C	cond_P	10.7932	19.5978	15.1955	-0.783388	0.40207	-1.94839	0.0513684	0.185646
	hsa-miR-4679	cond_C	cond_P	3.4424	6.93798	5.19019	-1.04672	0.537344	-1.94795	0.0514209	0.185684
	Pre_miRNA_115388_length_59_cov_1.000000	cond_C	cond_P	89.9671	54.4003	72.1837	0.679365	0.348975	1.94675	0.0515652	0.186054
	Pre_miRNA_62992_length_67_cov_2.179105	cond_C	cond_P	10.2633	16.7443	13.5038	-0.711647	0.365783	-1.94554	0.0517096	0.186424
	hsa-miR-541-3p	cond_C	cond_P	3.20584	5.58708	4.39646	-0.86048	0.442529	-1.94446	0.0518398	0.186702
	hsa-miR-6780a-5p	cond_C	cond_P	7.46808	13.5979	10.533	-0.829487	0.426706	-1.94393	0.0519038	0.186702
	hsa-miR-621	cond_C	cond_P	0.950492	2.77427	1.86238	-1.1133	0.572767	-1.94372	0.0519291	0.186702
	hsa-miR-6788-5p	cond_C	cond_P	6.52567	10.1531	8.33938	-0.721644	0.37131	-1.94351	0.0519551	0.186702
	Pre_miRNA_54710_length_202_cov_1.653465	cond_C	cond_P	126.864	57.0786	72.9052	0.616391	0.317521	1.94126	0.0522264	0.187525
	Pre_miRNA_84096_length_61_cov_1.000000	cond_C	cond_P	36.4287	52.5819	44.5053	-0.549538	0.283169	-1.94068	0.0522976	0.187629
	hsa-miR-1914-5p	cond_C	cond_P	13.4409	8.86996	11.1554	0.584037	0.301006	1.94029	0.052345	0.187647
	hsa-miR-4659b-5p	cond_C	cond_P	0.181515	1.22728	0.704397	-1.51255	0.779829	-1.93959	0.0524298	0.187799
	hsa-miR-4774-3p	cond_C	cond_P	2.41312	5.00356	3.70834	-1.01685	0.524791	-1.93764	0.0526678	0.1885
	hsa-miR-6809-5p	cond_C	cond_P	19.169	27.8106	23.4898	-0.550497	0.284613	-1.93419	0.0530892	0.189855
	hsa-miR-524-3p	cond_C	cond_P	5.03541	3.08791	4.06166	0.834323	0.431829	1.93207	0.0533509	0.190637
	hsa-miR-620	cond_C	cond_P	3.65702	6.81338	5.2352	-0.825306	0.42775	-1.92941	0.0536799	0.191658
	hsa-miR-6827-3p	cond_C	cond_P	6.23686	10.912	8.57445	-0.815613	0.422999	-1.92817	0.0538341	0.192054
	hsa-miR-525-3p	cond_C	cond_P	1.02965	0.2848	0.657224	1.41907	0.736245	1.92744	0.0539253	0.192225
	hsa-miR-1247-5p	cond_C	cond_P	13.9819	7.52391	10.7529	0.829868	0.430748	1.92657	0.054033	0.192423
	hsa-miR-1915-3p	cond_C	cond_P	26.0825	16.9689	21.5257	0.615165	0.319351	1.9263	0.0540675	0.192423
	hsa-miR-4497	cond_C	cond_P	47.3248	29.8559	38.5904	0.644272	0.334983	1.9233	0.0544427	0.193489
	hsa-miR-4761-5p	cond_C	cond_P	4.4745	7.33083	5.90266	-0.748337	0.389109	-1.92321	0.0544543	0.193489
	hsa-miR-5195-5p	cond_C	cond_P	39.4534	21.931	30.6922	0.786822	0.409243	1.92263	0.054527	0.193592
	Pre_miRNA_65967_length_97_cov_2.494845	cond_C	cond_P	616.17	379.438	497.804	0.664983	0.346086	1.92144	0.0546763	0.193917
	hsa-miR-603	cond_C	cond_P	0.453577	1.63763	1.04561	-1.37603	0.716234	-1.92121	0.0547057	0.193917
	Pre_miRNA_36326_length_97_cov_2.123711	cond_C	cond_P	124.654	88.71	106.682	0.500333	0.260702	1.91917	0.0549624	0.194531
	hsa-miR-3939	cond_C	cond_P	5.58128	10.0221	7.80169	-0.801884	0.417835	-1.91914	0.0549667	0.194531
	hsa-miR-6730-5p	cond_C	cond_P	11.0155	16.4755	13.7455	-0.583088	0.304174	-1.91696	0.0552436	0.195355
	Pre_miRNA_47219_length_182_cov_8.692307	cond_C	cond_P	38.4606	27.7363	33.0984	0.454191	0.237249	1.91441	0.0555683	0.196278
	Pre_miRNA_49875_length_70_cov_2.400000	cond_C	cond_P	16.6158	27.8399	22.2279	-0.704374	0.36797	-1.91421	0.0555929	0.196278
	hsa-miR-1306-3p	cond_C	cond_P	4.5283	7.24505	5.88668	-0.831015	0.434474	-1.91269	0.0557877	0.196809
	hsa-miR-4469	cond_C	cond_P	3.53148	5.94023	4.73585	-0.736061	0.385018	-1.91176	0.0559073	0.197075
	Pre_miRNA_66302_length_129_cov_2.170543	cond_C	cond_P	120.262	77.1301	98.6958	0.611333	0.319925	1.91086	0.0560225	0.19718
	Pre_miRNA_83668_length_67_cov_1.492537	cond_C	cond_P	4.57141	8.27191	6.42166	-0.823387	0.430905	-1.91083	0.056026	0.19718
	hsa-miR-4677-3p	cond_C	cond_P	4.53573	8.68995	6.61284	-0.843585	0.442396	-1.90685	0.0565394	0.198596
	Pre_miRNA_59092_length_193_cov_2.056995	cond_C	cond_P	187.166	108.001	147.583	0.745857	0.391196	1.90661	0.0565714	0.198596
	hsa-miR-3621	cond_C	cond_P	36.6903	23.901	30.2956	0.623158	0.326843	1.90659	0.0565731	0.198596
	hsa-miR-3150a-5p	cond_C	cond_P	1.13682	2.85306	1.99494	-1.21131	0.635416	-1.90633	0.0566076	0.198596
	hsa-miR-501-5p	cond_C	cond_P	14.6761	22.9906	18.8334	-0.650726	0.341429	-1.90589	0.0566646	0.198605
	hsa-miR-4650-5p	cond_C	cond_P	3.86053	7.50305	5.68179	-0.864463	0.453639	-1.90562	0.0566996	0.198605
	hsa-miR-6749-3p	cond_C	cond_P	12.2567	21.3359	16.7963	-0.785752	0.412498	-1.90486	0.0567981	0.198793
	hsa-miR-7152-3p	cond_C	cond_P	6.05942	14.9367	10.498	-1.11392	0.58493	-1.90437	0.0568618	0.198859
	hsa-miR-877-5p	cond_C	cond_P	7.21471	11.9996	9.60713	-0.739176	0.388295	-1.90365	0.0569561	0.199033
	hsa-miR-6835-5p	cond_C	cond_P	8.12712	15.9187	12.0229	-0.914513	0.480579	-1.90294	0.0570482	0.199057
	hsa-miR-6894-3p	cond_C	cond_P	22.2856	33.8914	28.0885	-0.607261	0.319123	-1.90291	0.0570529	0.199057
	hsa-miR-374a-3p	cond_C	cond_P	2.12425	5.03525	3.57975	-1.09527	0.575732	-1.9024	0.0571188	0.199131
	Pre_miRNA_65055_length_102_cov_2.039216	cond_C	cond_P	34.8507	47.4989	41.1748	-0.456013	0.239865	-1.90113	0.0572856	0.199555
	hsa-miR-1296-5p	cond_C	cond_P	5.90072	10.6663	8.2835	-0.90052	0.473837	-1.90048	0.0573695	0.199691
	Pre_miRNA_49840_length_112_cov_2.705357	cond_C	cond_P	180.028	127.034	153.531	0.499779	0.26331	1.89807	0.0576874	0.200489
	hsa-miR-4774-5p	cond_C	cond_P	9.16256	20.8281	14.9953	-1.04569	0.550927	-1.89805	0.0576891	0.200489
	hsa-miR-8058	cond_C	cond_P	7.94902	12.7426	10.3458	-0.728776	0.384415	-1.89581	0.0579858	0.20121
	Pre_miRNA_60707_length_59_cov_2.084746	cond_C	cond_P	197.828	137.236	167.532	0.518847	0.273683	1.89579	0.0579874	0.20121
	hsa-miR-4435	cond_C	cond_P	5.40092	9.6803	7.54061	-0.881506	0.465535	-1.89353	0.0582871	0.202092
	hsa-miR-5787	cond_C	cond_P	43.7399	27.914	35.8269	0.646164	0.341378	1.89281	0.0583834	0.202249
	hsa-miR-642b-3p	cond_C	cond_P	5.63403	9.32398	7.479	-0.685077	0.361994	-1.89251	0.0584233	0.202249
	Pre_miRNA_79144_length_86_cov_2.186047	cond_C	cond_P	188.054	114.88	151.467	0.683982	0.361557	1.89176	0.0585224	0.202434
	Pre_miRNA_77127_length_100_cov_1.660000	cond_C	cond_P	71.7033	51.1317	61.4175	0.489443	0.258807	1.89115	0.0586043	0.202559
	Pre_miRNA_49246_length_84_cov_3.309524	cond_C	cond_P	2.24801	4.65445	3.45123	-0.949363	0.502321	-1.88995	0.0587644	0.202954
	hsa-miR-5699-5p	cond_C	cond_P	8.875	13.047	10.961	-0.609416	0.322558	-1.88932	0.0588487	0.203003
	hsa-miR-4765	cond_C	cond_P	4.34895	9.00898	6.67897	-0.991701	0.524941	-1.88916	0.0588698	0.203003
	hsa-miR-1976	cond_C	cond_P	9.32721	15.4248	12.376	-0.673523	0.356648	-1.88848	0.0589619	0.203162
	hsa-miR-2276-5p	cond_C	cond_P	6.13743	11.4615	8.79947	-0.924177	0.490349	-1.88474	0.0594656	0.204725
	hsa-miR-6742-5p	cond_C	cond_P	4.20996	8.44146	6.32571	-0.910737	0.483407	-1.884	0.0595656	0.204725
	hsa-miR-3122	cond_C	cond_P	2.67584	5.03455	3.85519	-0.852886	0.452712	-1.88395	0.0595721	0.204725
	hsa-miR-600	cond_C	cond_P	3.83698	8.95928	6.39813	-1.0566	0.560916	-1.8837	0.0596059	0.204725
	hsa-miR-6506-3p	cond_C	cond_P	2.50702	5.32368	3.91535	-0.997512	0.529634	-1.8834	0.0596462	0.204725
	Pre_miRNA_57103_length_80_cov_3.175000	cond_C	cond_P	31.4002	45.3178	38.359	-0.517264	0.274748	-1.88268	0.0597432	0.2049
	hsa-miR-3682-5p	cond_C	cond_P	5.50193	9.10207	7.302	-0.783253	0.416171	-1.88205	0.0598295	0.205037
	Pre_miRNA_36813_length_110_cov_1.754545	cond_C	cond_P	31.7173	52.4447	42.081	-0.693837	0.368875	-1.88096	0.0599779	0.205387
	hsa-miR-3065-3p	cond_C	cond_P	9.83211	15.1201	12.4761	-0.624798	0.332481	-1.8792	0.0602172	0.206043
	hsa-miR-7159-5p	cond_C	cond_P	12.7994	7.7153	10.2574	0.683311	0.36371	1.87872	0.0602825	0.206043
	Pre_miRNA_43955_length_66_cov_1.575758	cond_C	cond_P	120.511	85.7764	103.144	0.473346	0.252016	1.87824	0.0603486	0.206043
	hsa-miR-133b	cond_C	cond_P	8.9431	14.3616	11.6524	-0.674322	0.359028	-1.87819	0.0603552	0.206043
	hsa-miR-1289	cond_C	cond_P	5.78389	10.6797	8.23177	-0.902151	0.480604	-1.87712	0.0605014	0.206384
	Pre_miRNA_42024_length_177_cov_4.932203	cond_C	cond_P	244.315	78.812	96.0203	0.522463	0.278414	1.87657	0.0605775	0.206484
	hsa-miR-127-5p	cond_C	cond_P	8.81337	14.0764	11.4449	-0.687496	0.366614	-1.87526	0.0607569	0.206937
	hsa-miR-4713-3p	cond_C	cond_P	5.2546	9.51977	7.38719	-0.804475	0.429125	-1.87469	0.0608359	0.207047
	Pre_miRNA_66154_length_58_cov_1.000000	cond_C	cond_P	142.6	106.179	124.389	0.433025	0.231297	1.87216	0.0611844	0.207985
	hsa-miR-4711-3p	cond_C	cond_P	11.373	20.3819	15.8774	-0.79861	0.426606	-1.87201	0.0612053	0.207985
	Pre_miRNA_51779_length_127_cov_3.559055	cond_C	cond_P	52.4	70.2391	61.3196	-0.418617	0.223906	-1.86961	0.0615375	0.208954
	Pre_miRNA_42389_length_211_cov_20.687204	cond_C	cond_P	126.992	92.7374	109.865	0.453079	0.242415	1.86902	0.0616204	0.209076
	hsa-miR-1272	cond_C	cond_P	7.76176	12.3041	10.0329	-0.719807	0.385353	-1.86791	0.0617742	0.209319
	Pre_miRNA_76925_length_90_cov_1.322222	cond_C	cond_P	9.17569	14.5736	11.8746	-0.753379	0.403345	-1.86783	0.0617864	0.209319
	hsa-miR-302a-5p	cond_C	cond_P	2.06982	4.616	3.34291	-1.03078	0.55207	-1.86712	0.0618853	0.209494
	hsa-miR-6874-3p	cond_C	cond_P	6.43076	11.2654	8.8481	-0.885964	0.474761	-1.86612	0.062024	0.209804
	hsa-miR-6885-5p	cond_C	cond_P	19.7778	11.6809	15.7293	0.697875	0.374213	1.86491	0.0621936	0.210217
	Pre_miRNA_82901_length_29_cov_1.000000	cond_C	cond_P	42.105	59.7201	50.9126	-0.509845	0.273472	-1.86434	0.0622738	0.210328
	Pre_miRNA_49943_length_219_cov_3.415525	cond_C	cond_P	272.987	151.282	212.135	0.78958	0.423619	1.86389	0.0623367	0.21038
	hsa-miR-6071	cond_C	cond_P	13.8068	8.82342	11.3151	0.643764	0.345558	1.86297	0.0624662	0.210657
	Pre_miRNA_45042_length_29_cov_1.000000	cond_C	cond_P	173.748	133.071	153.409	0.390394	0.209695	1.86172	0.0626427	0.211092
	hsa-miR-518a-3p	cond_C	cond_P	2.10184	4.451	3.27642	-0.926479	0.497857	-1.86093	0.0627534	0.211183
	Pre_miRNA_61887_length_88_cov_5.522727	cond_C	cond_P	73.4129	53.985	63.699	0.426582	0.22924	1.86085	0.0627649	0.211183
	Pre_miRNA_30749_length_67_cov_1.074627	cond_C	cond_P	18.3666	11.688	15.0273	0.645842	0.347177	1.86027	0.0628479	0.211195
	Pre_miRNA_45030_length_113_cov_6.681416	cond_C	cond_P	141.915	103.162	122.539	0.458103	0.246271	1.86016	0.0628635	0.211195
	hsa-miR-4728-3p	cond_C	cond_P	16.6512	27.1138	21.8825	-0.686654	0.369274	-1.85947	0.0629605	0.211361
	Pre_miRNA_67628_length_35_cov_1.000000	cond_C	cond_P	82.6711	62.3727	72.5219	0.428321	0.230397	1.85906	0.0630185	0.211395
	hsa-miR-6844	cond_C	cond_P	22.5942	38.1316	30.3629	-0.728658	0.392211	-1.85782	0.0631946	0.211826
	hsa-miR-4755-3p	cond_C	cond_P	6.78717	12.6259	9.70652	-0.856273	0.461094	-1.85705	0.0633045	0.211902
	hsa-miR-365b-5p	cond_C	cond_P	3.61767	6.43454	5.0261	-0.817122	0.440025	-1.85699	0.0633129	0.211902
	hsa-miR-5684	cond_C	cond_P	12.8558	23.2119	18.0339	-0.786809	0.423901	-1.85611	0.0634372	0.212047
	hsa-miR-1185-2-3p	cond_C	cond_P	0.904642	2.08574	1.49519	-1.06711	0.574945	-1.85601	0.0634516	0.212047
	Pre_miRNA_48234_length_118_cov_4.059322	cond_C	cond_P	403.152	257.558	330.355	0.619528	0.33386	1.85565	0.0635032	0.212059
	Pre_miRNA_30267_length_79_cov_3.000000	cond_C	cond_P	93.3601	75.0731	84.2166	0.327986	0.176904	1.85403	0.0637354	0.212675
	hsa-miR-548g-3p	cond_C	cond_P	3.03433	6.19446	4.6144	-0.964702	0.520866	-1.85211	0.0640097	0.21343
	Pre_miRNA_44476_length_135_cov_2.659259	cond_C	cond_P	96.4115	61.2222	78.8168	0.628297	0.339804	1.849	0.0644582	0.214764
	Pre_miRNA_69572_length_104_cov_1.846154	cond_C	cond_P	75.5403	59.3478	67.444	0.338869	0.183332	1.84839	0.0645462	0.214896
	hsa-miR-6853-5p	cond_C	cond_P	4.56623	7.70458	6.13541	-0.764199	0.413638	-1.84751	0.0646737	0.215159
	hsa-miR-3196	cond_C	cond_P	30.8104	20.5076	25.659	0.597497	0.323539	1.84675	0.0647832	0.215362
	hsa-miR-3132	cond_C	cond_P	9.21319	15.9528	12.583	-0.830519	0.450052	-1.84538	0.0649818	0.21586
	hsa-miR-376a-3p	cond_C	cond_P	1.41741	4.3151	2.86626	-1.16059	0.62927	-1.84434	0.065133	0.216201
	hsa-miR-373-3p	cond_C	cond_P	1.82853	4.00997	2.91925	-1.00065	0.542949	-1.84299	0.0653298	0.216692
	hsa-miR-876-5p	cond_C	cond_P	22.8298	45.1651	33.9975	-0.873259	0.474043	-1.84215	0.0654532	0.216939
	Pre_miRNA_47495_length_107_cov_6.028038	cond_C	cond_P	167.139	104.623	135.881	0.654919	0.356756	1.83576	0.0663929	0.219889
	hsa-miR-3143	cond_C	cond_P	4.00009	8.12603	6.06306	-0.992296	0.540699	-1.83521	0.0664745	0.219995
	hsa-miR-4508	cond_C	cond_P	24.6149	16.8712	20.743	0.566073	0.308517	1.83482	0.0665325	0.220023
	Pre_miRNA_113511_length_131_cov_1.786260	cond_C	cond_P	55.6801	33.1547	44.4174	0.703835	0.383724	1.83422	0.0666209	0.220085
	hsa-miR-8083	cond_C	cond_P	9.40947	5.8579	7.63368	0.614604	0.335112	1.83403	0.0666503	0.220085
	Pre_miRNA_31562_length_72_cov_1.000000	cond_C	cond_P	47.422	34.5599	40.991	0.457116	0.249503	1.8321	0.0669361	0.220838
	hsa-miR-214-3p	cond_C	cond_P	2.27526	4.82033	3.54779	-1.14761	0.626488	-1.83182	0.066978	0.220838
	hsa-miR-4285	cond_C	cond_P	2.59537	1.09421	1.84479	1.05382	0.57578	1.83025	0.0672125	0.221447
	hsa-miR-5701	cond_C	cond_P	5.68112	2.9696	4.32536	0.809222	0.4426	1.82834	0.0674988	0.222225
	Pre_miRNA_50326_length_102_cov_1.274510	cond_C	cond_P	1217.89	551.114	884.502	0.987524	0.540485	1.82711	0.0676835	0.222386
	hsa-miR-4743-5p	cond_C	cond_P	5.55412	8.74697	7.15055	-0.658817	0.360594	-1.82703	0.067695	0.222386
	hsa-miR-628-5p	cond_C	cond_P	2.33676	5.7576	4.04718	-1.02539	0.56124	-1.82701	0.067698	0.222386
	Pre_miRNA_28714_length_64_cov_1.859375	cond_C	cond_P	91.0392	62.8177	76.9284	0.536307	0.293631	1.82647	0.0677796	0.22249
	Pre_miRNA_68142_length_62_cov_2.000000	cond_C	cond_P	57.9978	37.8484	47.9231	0.578524	0.316942	1.82533	0.0679515	0.222889
	Pre_miRNA_74659_length_125_cov_1.088000	cond_C	cond_P	36.5799	59.7089	48.1444	-0.692141	0.379358	-1.82451	0.0680753	0.22313
	hsa-miR-6785-3p	cond_C	cond_P	28.9947	46.8086	37.9017	-0.636433	0.34893	-1.82395	0.0681589	0.223239
	hsa-miR-6732-5p	cond_C	cond_P	9.30583	14.9586	12.1322	-0.718942	0.394438	-1.8227	0.068349	0.223697
	hsa-miR-4304	cond_C	cond_P	10.2564	4.19205	7.22423	1.0594	0.58169	1.82124	0.0685705	0.224126
	Pre_miRNA_48902_length_68_cov_2.000000	cond_C	cond_P	53.4816	70.9876	62.2346	-0.405463	0.222662	-1.82098	0.0686095	0.224126
	Pre_miRNA_68795_length_85_cov_2.905882	cond_C	cond_P	23.6526	32.0389	27.8457	-0.471265	0.258818	-1.82084	0.0686317	0.224126
	Pre_miRNA_61558_length_100_cov_3.360000	cond_C	cond_P	79.2068	61.7183	70.4626	0.360499	0.198213	1.81874	0.0689507	0.224862
	hsa-miR-6760-5p	cond_C	cond_P	151.775	92.5043	122.14	0.675829	0.371602	1.81869	0.0689585	0.224862
	hsa-miR-638	cond_C	cond_P	22.6594	13.2766	17.968	0.764237	0.420451	1.81766	0.0691159	0.225202
	hsa-miR-4443	cond_C	cond_P	46.6883	85.7832	66.2358	-0.799904	0.440149	-1.81735	0.0691643	0.225202
	Pre_miRNA_54730_length_62_cov_1.661290	cond_C	cond_P	21.6839	31.5183	26.6011	-0.522117	0.287453	-1.81636	0.0693157	0.22553
	hsa-miR-1910-3p	cond_C	cond_P	8.98826	18.0302	13.5092	-0.921069	0.507328	-1.81553	0.0694422	0.22563
	Pre_miRNA_35095_length_75_cov_10.080000	cond_C	cond_P	323.542	205.613	264.578	0.621307	0.342327	1.81495	0.0695314	0.22563
	hsa-miR-3926	cond_C	cond_P	7.72175	12.6944	10.2081	-0.729526	0.40196	-1.81492	0.0695356	0.22563
	hsa-miR-6822-5p	cond_C	cond_P	2.08487	4.23955	3.16221	-0.971569	0.535396	-1.81467	0.0695739	0.22563
	hsa-let-7f-2-3p	cond_C	cond_P	2.67945	4.88613	3.78279	-0.808333	0.445485	-1.8145	0.0696005	0.22563
	hsa-miR-483-3p	cond_C	cond_P	39.1803	23.064	31.1222	0.697582	0.384548	1.81403	0.0696726	0.225699
	hsa-miR-1282	cond_C	cond_P	8.44517	13.666	11.0556	-0.692194	0.381904	-1.81248	0.0699116	0.226308
	Pre_miRNA_48549_length_215_cov_2.534884	cond_C	cond_P	412.604	244.669	328.637	0.709099	0.391664	1.81048	0.0702217	0.227146
	hsa-miR-152-5p	cond_C	cond_P	6.77834	3.53846	5.1584	0.929614	0.513689	1.80968	0.0703449	0.227333
	Pre_miRNA_69621_length_32_cov_1.156250	cond_C	cond_P	39.2811	28.7727	34.0269	0.426651	0.235791	1.80944	0.070382	0.227333
	Pre_miRNA_75948_length_84_cov_2.000000	cond_C	cond_P	60.1458	45.609	52.8774	0.401633	0.222058	1.80869	0.0704999	0.227548
	Pre_miRNA_78143_length_58_cov_5.000000	cond_C	cond_P	48.1959	61.4447	54.8203	-0.392184	0.216957	-1.80765	0.0706602	0.2279
	Pre_miRNA_65532_length_69_cov_3.014493	cond_C	cond_P	239.364	136.625	187.995	0.751683	0.416035	1.80678	0.0707968	0.228175
	hsa-let-7f-1-3p	cond_C	cond_P	3.31256	6.52857	4.92056	-0.887926	0.491704	-1.80582	0.0709472	0.228493
	Pre_miRNA_75885_length_65_cov_1.230769	cond_C	cond_P	111.748	68.5461	90.147	0.660924	0.366141	1.80511	0.0710577	0.22865
	Pre_miRNA_77501_length_71_cov_2.000000	cond_C	cond_P	6.58889	10.6526	8.62074	-0.697326	0.386363	-1.80485	0.0710988	0.22865
	Pre_miRNA_77869_length_88_cov_2.931818	cond_C	cond_P	20.6055	30.5479	25.5767	-0.522957	0.289822	-1.80441	0.0711674	0.228679
	Pre_miRNA_60160_length_82_cov_2.048780	cond_C	cond_P	36.368	22.0196	29.1938	0.657277	0.364318	1.80413	0.0712111	0.228679
	Pre_miRNA_111466_length_41_cov_1.000000	cond_C	cond_P	35.9143	52.5937	44.254	-0.549982	0.304921	-1.80369	0.0712806	0.228737
	hsa-miR-6869-3p	cond_C	cond_P	36.9651	21.583	29.2741	0.737764	0.409361	1.80223	0.0715085	0.229302
	Pre_miRNA_73516_length_83_cov_2.000000	cond_C	cond_P	275.924	201.034	238.479	0.452479	0.251122	1.80183	0.0715722	0.229341
	hsa-miR-4524b-3p	cond_C	cond_P	4.45791	6.92025	5.68908	-0.67696	0.375864	-1.80108	0.0716906	0.22941
	Pre_miRNA_39284_length_144_cov_5.708333	cond_C	cond_P	47.7038	72.1763	59.9401	-0.57949	0.321754	-1.80104	0.071697	0.22941
	hsa-miR-548ak	cond_C	cond_P	8.25606	4.19643	6.22625	0.903901	0.502188	1.79993	0.0718722	0.229805
	hsa-miR-6884-5p	cond_C	cond_P	23.1186	37.2088	30.1637	-0.650513	0.361923	-1.79738	0.0722755	0.230928
	Pre_miRNA_71215_length_94_cov_1.287234	cond_C	cond_P	34.2964	26.0613	30.1789	0.363483	0.202278	1.79695	0.0723442	0.230981
	hsa-miR-4650-3p	cond_C	cond_P	7.33357	13.0682	10.2009	-0.770402	0.429083	-1.79546	0.07258	0.231567
	Pre_miRNA_8490_length_164_cov_13.237804	cond_C	cond_P	1119.93	1744.92	1432.43	-0.607567	0.338474	-1.79502	0.0726507	0.231626
	hsa-miR-1225-3p	cond_C	cond_P	22.9483	14.8069	18.8776	0.569661	0.317487	1.79428	0.0727681	0.231834
	hsa-miR-4677-5p	cond_C	cond_P	26.5786	19.5433	23.061	0.395794	0.220717	1.79322	0.0729371	0.232049
	hsa-miR-663b	cond_C	cond_P	19.0981	12.3591	15.7286	0.683032	0.38097	1.79288	0.0729925	0.232049
	hsa-miR-509-3-5p	cond_C	cond_P	5.36742	9.83014	7.59878	-0.78143	0.435853	-1.79288	0.0729926	0.232049
	Pre_miRNA_82049_length_71_cov_2.000000	cond_C	cond_P	78.739	52.6063	65.6726	0.559697	0.312332	1.792	0.0731333	0.232271
	hsa-miR-4262	cond_C	cond_P	0.511228	1.5423	1.02676	-1.28121	0.715048	-1.79179	0.073167	0.232271
	Pre_miRNA_42470_length_184_cov_8.896739	cond_C	cond_P	113.398	83.3865	98.3923	0.444371	0.248187	1.79047	0.073379	0.232627
	hsa-miR-632	cond_C	cond_P	5.49748	9.56891	7.53319	-0.809636	0.4522	-1.79044	0.0733839	0.232627
	Pre_miRNA_45778_length_98_cov_1.530612	cond_C	cond_P	66.4574	45.9266	56.192	0.510099	0.285037	1.78959	0.0735202	0.232893
	Pre_miRNA_38675_length_77_cov_2.000000	cond_C	cond_P	50.6239	68.5928	59.6084	-0.430312	0.240737	-1.78748	0.0738604	0.233803
	Pre_miRNA_68591_length_102_cov_2.852941	cond_C	cond_P	112.875	73.5205	93.1979	0.586062	0.32801	1.78672	0.0739827	0.234024
	Pre_miRNA_67895_length_110_cov_1.081818	cond_C	cond_P	113.337	79.8276	96.5823	0.489056	0.273821	1.78604	0.0740921	0.234203
	hsa-miR-4655-3p	cond_C	cond_P	9.25698	5.36267	7.30983	0.662933	0.371527	1.78435	0.0743674	0.234878
	hsa-miR-3126-5p	cond_C	cond_P	7.1677	10.4689	8.8183	-0.603684	0.338373	-1.78408	0.0744114	0.234878
	hsa-miR-6780a-3p	cond_C	cond_P	18.5794	25.4848	22.0321	-0.512232	0.287344	-1.78264	0.0746443	0.235331
	Pre_miRNA_63574_length_264_cov_2.939394	cond_C	cond_P	61.5392	45.6166	53.5779	0.451008	0.253014	1.78254	0.0746612	0.235331
	hsa-miR-1200	cond_C	cond_P	2.4127	5.20687	3.80978	-1.02649	0.576144	-1.78166	0.0748042	0.235615
	hsa-miR-4747-5p	cond_C	cond_P	6.59635	12.7856	9.69095	-0.84925	0.477099	-1.78003	0.0750711	0.236287
	hsa-miR-1204	cond_C	cond_P	44.577	70.0398	57.3084	-0.602673	0.338693	-1.77941	0.0751732	0.236441
	hsa-miR-508-3p	cond_C	cond_P	7.1604	11.9701	9.56526	-0.773135	0.434673	-1.77866	0.0752959	0.236586
	hsa-miR-6507-3p	cond_C	cond_P	6.99121	10.818	8.90459	-0.666695	0.374882	-1.77841	0.0753363	0.236586
	Pre_miRNA_44569_length_29_cov_1.172414	cond_C	cond_P	49.2345	38.3549	43.7947	0.390472	0.219613	1.778	0.0754038	0.236586
	hsa-miR-5688	cond_C	cond_P	2.46972	4.90095	3.68534	-0.922302	0.518781	-1.77783	0.0754324	0.236586
	hsa-miR-4999-5p	cond_C	cond_P	0	1.61755	0.276684	-1.34189	0.755039	-1.77725	0.0755274	0.236717
	hsa-miR-3170	cond_C	cond_P	7.54705	12.0586	9.80283	-0.696265	0.39204	-1.776	0.0757322	0.237191
	hsa-miR-8085	cond_C	cond_P	13.4312	20.4567	16.944	-0.624272	0.351944	-1.77378	0.0760995	0.238173
	hsa-miR-4306	cond_C	cond_P	6.04546	10.0046	8.02503	-0.794316	0.448	-1.77303	0.0762246	0.238359
	hsa-miR-1273e	cond_C	cond_P	43.0967	82.4538	62.7753	-0.847266	0.477933	-1.77277	0.0762662	0.238359
	hsa-miR-4694-3p	cond_C	cond_P	2.88476	5.46023	4.1725	-0.742285	0.418901	-1.77198	0.0763977	0.238602
	Pre_miRNA_42194_length_88_cov_2.159091	cond_C	cond_P	84.0473	66.564	75.3056	0.347652	0.196284	1.77117	0.0765332	0.238857
	Pre_miRNA_50302_length_59_cov_2.915254	cond_C	cond_P	147.072	119.073	133.073	0.311804	0.176156	1.77004	0.0767199	0.239271
	hsa-miR-3689e	cond_C	cond_P	2.46081	4.58127	3.52104	-0.903376	0.510675	-1.76899	0.0768962	0.239653
	Pre_miRNA_66142_length_90_cov_1.155556	cond_C	cond_P	620.852	470.646	545.749	0.395614	0.223949	1.76654	0.077306	0.240703
	Pre_miRNA_69842_length_109_cov_3.174312	cond_C	cond_P	1157.43	678.333	917.882	0.715781	0.405238	1.76632	0.0773415	0.240703
	hsa-miR-936	cond_C	cond_P	24.4423	12.6365	18.5394	0.848047	0.480365	1.76542	0.0774926	0.240969
	hsa-miR-6823-5p	cond_C	cond_P	15.6641	10.0868	12.8755	0.536981	0.30421	1.76517	0.0775357	0.240969
	hsa-miR-6778-3p	cond_C	cond_P	2.71779	5.0469	3.88234	-0.894906	0.507759	-1.76246	0.0779911	0.242061
	hsa-miR-6772-5p	cond_C	cond_P	8.70959	14.4177	11.5636	-0.709111	0.402406	-1.76218	0.0780394	0.242061
	Pre_miRNA_80594_length_87_cov_1.229885	cond_C	cond_P	126.081	95.2456	110.663	0.40735	0.231172	1.76211	0.0780509	0.242061
	Pre_miRNA_61414_length_71_cov_2.000000	cond_C	cond_P	448.184	374.592	411.388	0.260396	0.147818	1.7616	0.0781366	0.24208
	Pre_miRNA_48955_length_69_cov_5.376812	cond_C	cond_P	37.4676	57.3037	47.3856	-0.600624	0.340987	-1.76143	0.0781661	0.24208
	Pre_miRNA_46562_length_107_cov_2.065421	cond_C	cond_P	16.1066	25.1024	20.6045	-0.618536	0.351445	-1.75998	0.0784111	0.24267
	hsa-miR-383-3p	cond_C	cond_P	29.2307	19.7891	24.5099	0.595736	0.338636	1.75922	0.0785399	0.242899
	hsa-miR-128-3p	cond_C	cond_P	14.4389	31.6302	23.0346	-0.985826	0.562318	-1.75315	0.0795767	0.245934
	hsa-miR-770-5p	cond_C	cond_P	2.86062	5.74913	4.30488	-0.827386	0.472606	-1.75069	0.0799996	0.246919
	hsa-miR-3119	cond_C	cond_P	3.6207	5.98516	4.80293	-0.790873	0.451823	-1.7504	0.0800486	0.246919
	hsa-miR-6753-5p	cond_C	cond_P	8.85111	14.3972	11.6242	-0.729704	0.416896	-1.75033	0.0800622	0.246919
	hsa-miR-5697	cond_C	cond_P	2.28708	4.23493	3.26101	-0.855664	0.490079	-1.74597	0.0808159	0.24907
	hsa-miR-4803	cond_C	cond_P	1.5661	3.14559	2.35584	-0.908791	0.520738	-1.7452	0.0809501	0.249311
	hsa-miR-592	cond_C	cond_P	6.5079	4.03404	5.27097	0.785055	0.450153	1.74397	0.0811635	0.249795
	hsa-miR-302d-3p	cond_C	cond_P	2.97664	5.61782	4.29723	-0.905693	0.519505	-1.74338	0.0812678	0.249942
	hsa-miR-4804-3p	cond_C	cond_P	27.9945	15.5725	21.7835	0.761367	0.437166	1.7416	0.0815791	0.250679
	Pre_miRNA_1918_length_55_cov_161.945450	cond_C	cond_P	28337.1	14538.8	21438	0.856934	0.492106	1.74136	0.0816204	0.250679
	hsa-miR-551b-3p	cond_C	cond_P	6.79495	11.7691	9.282	-0.784934	0.451031	-1.74031	0.0818048	0.251072
	hsa-miR-4638-5p	cond_C	cond_P	17.5086	11.2992	14.4039	0.655059	0.376888	1.73808	0.0821974	0.252102
	Pre_miRNA_43320_length_119_cov_3.655462	cond_C	cond_P	83.2613	59.7844	71.5228	0.459665	0.264788	1.73597	0.0825687	0.253044
	Pre_miRNA_76213_length_90_cov_2.588889	cond_C	cond_P	16.4	24.6696	20.5348	-0.636219	0.366551	-1.73569	0.0826183	0.253044
	hsa-miR-6882-3p	cond_C	cond_P	12.5718	20.3091	16.4405	-0.678504	0.391309	-1.73394	0.0829293	0.253821
	Pre_miRNA_55136_length_82_cov_2.097561	cond_C	cond_P	116.042	72.401	94.2214	0.631812	0.364523	1.73326	0.08305	0.253897
	Pre_miRNA_84823_length_29_cov_1.000000	cond_C	cond_P	39.0803	26.4315	32.7559	0.538405	0.31065	1.73315	0.0830685	0.253897
	hsa-miR-4419b	cond_C	cond_P	9.1243	15.4908	12.3076	-0.77738	0.448834	-1.732	0.0832736	0.254348
	Pre_miRNA_88091_length_112_cov_6.803571	cond_C	cond_P	60.6555	78.7074	69.6815	-0.355763	0.205467	-1.73148	0.0833653	0.254414
	hsa-miR-4718	cond_C	cond_P	99.938	121.231	83.859	0.54908	0.317161	1.73123	0.0834099	0.254414
	hsa-miR-8073	cond_C	cond_P	47.7688	26.3225	37.0457	0.764628	0.441953	1.73011	0.0836104	0.254851
	hsa-miR-6887-5p	cond_C	cond_P	10.0562	16.1805	13.1183	-0.681279	0.394111	-1.72865	0.0838717	0.255314
	hsa-miR-1306-5p	cond_C	cond_P	5.37073	9.45223	7.41148	-0.737359	0.4266	-1.72846	0.0839064	0.255314
	hsa-miR-181a-3p	cond_C	cond_P	3.2279	6.53674	4.88232	-0.839513	0.485746	-1.7283	0.0839348	0.255314
	hsa-miR-381-3p	cond_C	cond_P	51.0012	34.346	42.6736	0.544077	0.314935	1.72758	0.0840627	0.255484
	hsa-miR-3134	cond_C	cond_P	3.59394	6.74264	5.16829	-0.899845	0.520941	-1.72734	0.0841058	0.255484
	hsa-miR-487b-3p	cond_C	cond_P	2.90086	5.63631	4.26858	-0.870275	0.504103	-1.72638	0.0842786	0.255829
	hsa-miR-4791	cond_C	cond_P	3.06025	6.02285	4.54155	-0.976668	0.565833	-1.72607	0.0843347	0.255829
	Pre_miRNA_27947_length_144_cov_2.000000	cond_C	cond_P	119.262	108.708	25.9582	-0.544489	0.315631	-1.72508	0.0845129	0.25616
	hsa-miR-4284	cond_C	cond_P	63.9617	39.0363	51.499	0.684007	0.396669	1.72438	0.0846397	0.25616
	hsa-miR-5583-3p	cond_C	cond_P	2.09344	4.51133	3.30238	-1.02694	0.595634	-1.72412	0.0846862	0.25616
	hsa-miR-3679-5p	cond_C	cond_P	11.4414	19.7996	15.6205	-0.774339	0.449165	-1.72395	0.0847166	0.25616
	hsa-miR-6851-5p	cond_C	cond_P	7.5498	15.2159	11.3829	-0.825053	0.478607	-1.72386	0.0847326	0.25616
	Pre_miRNA_84524_length_58_cov_1.844828	cond_C	cond_P	40.3278	55.6768	48.0023	-0.456775	0.265136	-1.72279	0.0849257	0.256434
	hsa-miR-6761-3p	cond_C	cond_P	6.3497	11.7456	9.04763	-0.846306	0.491261	-1.72272	0.0849386	0.256434
	Pre_miRNA_38823_length_81_cov_3.333333	cond_C	cond_P	195.588	151.71	173.649	0.361642	0.210008	1.72204	0.0850624	0.256633
	hsa-miR-6074	cond_C	cond_P	12.0083	6.10515	4.60963	-0.857222	0.498123	-1.7209	0.0852682	0.256845
	Pre_miRNA_34849_length_90_cov_4.066667	cond_C	cond_P	35.4022	49.4839	42.443	-0.492064	0.285961	-1.72074	0.0852986	0.256845
	Pre_miRNA_72048_length_32_cov_1.281250	cond_C	cond_P	135.465	83.4755	109.47	0.65042	0.377999	1.72069	0.0853064	0.256845
	hsa-miR-5009-3p	cond_C	cond_P	3.81248	7.15625	5.48437	-0.889489	0.517164	-1.71994	0.085444	0.256926
	Pre_miRNA_47229_length_107_cov_3.065421	cond_C	cond_P	78.6447	58.7688	68.7068	0.431802	0.251061	1.71991	0.0854489	0.256926
	Pre_miRNA_70428_length_87_cov_1.413793	cond_C	cond_P	308.731	86.5479	115.572	0.689627	0.401138	1.71918	0.0855823	0.256992
	hsa-miR-4433b-3p	cond_C	cond_P	9.41051	15.7547	12.5826	-0.671573	0.390672	-1.71902	0.0856107	0.256992
	hsa-miR-6845-3p	cond_C	cond_P	18.9708	28.6419	23.8063	-0.569745	0.331477	-1.71881	0.0856493	0.256992
	hsa-miR-5011-3p	cond_C	cond_P	87.7347	60.9815	74.3581	0.503956	0.293251	1.71852	0.0857025	0.256992
	hsa-miR-4266	cond_C	cond_P	3.14476	5.29348	4.21912	-0.844662	0.491606	-1.71817	0.0857661	0.257009
	Pre_miRNA_76943_length_66_cov_2.015152	cond_C	cond_P	3147.86	2092.25	2620.05	0.563073	0.327885	1.71729	0.0859266	0.257065
	Pre_miRNA_58821_length_84_cov_3.666667	cond_C	cond_P	333.18	226.385	279.782	0.534581	0.311306	1.71722	0.0859392	0.257065
	hsa-miR-6850-3p	cond_C	cond_P	15.4037	9.73283	12.5682	0.653013	0.380298	1.71711	0.0859587	0.257065
	hsa-miR-378h	cond_C	cond_P	5.49801	10.737	8.1175	-0.964306	0.56183	-1.71637	0.0860949	0.257223
	Pre_miRNA_49744_length_85_cov_1.211765	cond_C	cond_P	723.683	461.804	592.743	0.614181	0.357875	1.71619	0.0861275	0.257223
	hsa-miR-6776-3p	cond_C	cond_P	11.9787	19.7684	15.8735	-0.675921	0.394134	-1.71495	0.0863544	0.257727
	hsa-miR-511-5p	cond_C	cond_P	4.40867	7.9922	6.20043	-0.826017	0.48196	-1.71387	0.0865525	0.258145
	hsa-miR-548aw	cond_C	cond_P	3.13848	5.72145	4.42996	-0.822784	0.480211	-1.71338	0.0866428	0.258241
	Pre_miRNA_81304_length_78_cov_1.987180	cond_C	cond_P	35.253	48.7166	41.9848	-0.479857	0.280368	-1.71153	0.0869839	0.258731
	hsa-miR-591	cond_C	cond_P	2.82036	4.66986	3.74511	-0.795691	0.465	-1.71116	0.087051	0.258731
	hsa-miR-5581-5p	cond_C	cond_P	6.76151	12.1162	9.43887	-0.798431	0.466721	-1.71073	0.0871318	0.258731
	hsa-miR-4764-5p	cond_C	cond_P	95.2891	62.6789	78.984	0.584666	0.341781	1.71065	0.0871466	0.258731
	Pre_miRNA_114732_length_59_cov_2.000000	cond_C	cond_P	13.3972	19.6371	16.5172	-0.458621	0.268122	-1.71049	0.0871745	0.258731
	Pre_miRNA_63549_length_98_cov_2.193877	cond_C	cond_P	38.8111	49.9094	44.3603	-0.374251	0.218805	-1.71043	0.0871855	0.258731
	hsa-miR-3658	cond_C	cond_P	5.68433	9.93864	7.81148	-0.776403	0.453964	-1.71027	0.0872152	0.258731
	Pre_miRNA_58294_length_135_cov_4.140741	cond_C	cond_P	59.6988	40.1582	49.9285	0.545404	0.319002	1.70972	0.0873177	0.258834
	hsa-miR-6732-3p	cond_C	cond_P	20.8685	29.4697	25.1691	-0.490792	0.287104	-1.70946	0.0873666	0.258834
	hsa-miR-7702	cond_C	cond_P	3.58618	6.3512	4.96869	-0.743015	0.434873	-1.70858	0.0875286	0.259141
	hsa-miR-452-5p	cond_C	cond_P	9.3855	18.1088	13.7472	-0.833875	0.488192	-1.70809	0.0876199	0.259238
	hsa-miR-378j	cond_C	cond_P	2.66416	5.35049	4.00733	-0.941355	0.551312	-1.70748	0.0877328	0.259396
	hsa-miR-4766-3p	cond_C	cond_P	4.02709	6.74209	5.38459	-0.744902	0.436337	-1.70717	0.08779	0.259396
	hsa-miR-4753-5p	cond_C	cond_P	13.4441	19.1443	16.2942	-0.545685	0.31972	-1.70676	0.087867	0.25945
	hsa-miR-7161-3p	cond_C	cond_P	22.1852	33.1604	27.6728	-0.587548	0.344627	-1.70488	0.0882172	0.260268
	Pre_miRNA_73423_length_79_cov_2.898734	cond_C	cond_P	174.29	106.51	140.4	0.667202	0.391403	1.70464	0.0882613	0.260268
	hsa-miR-1827	cond_C	cond_P	3.23678	1.2291	2.23294	1.05348	0.618239	1.704	0.0883813	0.260449
	Pre_miRNA_114855_length_72_cov_1.361111	cond_C	cond_P	103.664	63.6166	83.6402	0.66096	0.388181	1.70271	0.0886227	0.260987
	hsa-miR-548as-3p	cond_C	cond_P	3.96582	7.13463	5.55022	-0.811064	0.476751	-1.70123	0.0888992	0.261628
	Pre_miRNA_75078_length_75_cov_1.000000	cond_C	cond_P	134.097	173.852	153.974	-0.360815	0.212175	-1.70055	0.0890271	0.261831
	Pre_miRNA_62109_length_89_cov_2.685393	cond_C	cond_P	72.9242	56.2295	64.5768	0.356176	0.209601	1.6993	0.089262	0.262265
	Pre_miRNA_58266_length_68_cov_4.264706	cond_C	cond_P	37.9807	49.8194	43.9001	-0.367065	0.21603	-1.69914	0.089293	0.262265
	Pre_miRNA_49541_length_66_cov_7.000000	cond_C	cond_P	89.7994	69.1487	79.4741	0.38799	0.228516	1.69787	0.0895325	0.26276
	hsa-miR-5590-3p	cond_C	cond_P	2.2581	4.75253	3.50532	-0.979421	0.577019	-1.69738	0.089625	0.26276
	Pre_miRNA_52115_length_73_cov_5.219178	cond_C	cond_P	116.917	99.5721	108.244	0.239441	0.141071	1.6973	0.0896393	0.26276
	hsa-miR-4665-5p	cond_C	cond_P	14.2089	8.89863	11.5538	0.646133	0.381019	1.6958	0.0899232	0.263419
	Pre_miRNA_71825_length_29_cov_1.103448	cond_C	cond_P	78.8141	48.7183	63.7662	0.647208	0.381897	1.69472	0.0901287	0.263847
	Pre_miRNA_73813_length_29_cov_1.034483	cond_C	cond_P	80.7909	57.9488	69.3699	0.477501	0.28186	1.69411	0.0902445	0.264011
	hsa-miR-6876-3p	cond_C	cond_P	14.6254	23.0231	18.8242	-0.682593	0.403111	-1.69331	0.0903963	0.264207
	Pre_miRNA_34277_length_72_cov_1.652778	cond_C	cond_P	64.1912	44.3915	54.2913	0.527303	0.311437	1.69313	0.0904304	0.264207
	hsa-miR-5093	cond_C	cond_P	5.43484	9.59811	7.51648	-0.794736	0.469692	-1.69204	0.0906388	0.264632
	hsa-miR-877-3p	cond_C	cond_P	28.1845	42.8361	35.5103	-0.595703	0.352124	-1.69174	0.0906953	0.264632
	hsa-miR-4309	cond_C	cond_P	2.18882	3.72865	2.95874	-0.799504	0.4727	-1.69136	0.0907689	0.264673
	Pre_miRNA_60714_length_111_cov_3.054054	cond_C	cond_P	99.8025	73.96	86.8812	0.42678	0.252599	1.68956	0.0911125	0.2655
	Pre_miRNA_51838_length_144_cov_4.312500	cond_C	cond_P	38.9507	52.556	45.7533	-0.446933	0.264639	-1.68884	0.0912505	0.265637
	hsa-miR-5682	cond_C	cond_P	5.80505	9.45572	7.63039	-0.689174	0.408185	-1.68839	0.091337	0.265637
	hsa-miR-20a-3p	cond_C	cond_P	2.38875	5.78553	4.08714	-1.04687	0.620047	-1.68838	0.091339	0.265637
	hsa-miR-939-5p	cond_C	cond_P	13.8282	20.3473	17.0877	-0.573553	0.339938	-1.68723	0.0915596	0.266088
	hsa-miR-4709-3p	cond_C	cond_P	30.6068	20.5959	25.6013	0.564745	0.334774	1.68695	0.0916139	0.266088
	Pre_miRNA_77525_length_88_cov_2.011364	cond_C	cond_P	30.8576	40.5149	35.6863	-0.358879	0.212836	-1.68618	0.091761	0.266341
	hsa-miR-5581-3p	cond_C	cond_P	2.32406	4.4362	3.38013	-0.90339	0.536408	-1.68415	0.0921535	0.267305
	hsa-miR-6734-3p	cond_C	cond_P	15.6166	25.2141	20.4154	-0.690039	0.409983	-1.68309	0.0923573	0.267689
	Pre_miRNA_82534_length_127_cov_1.078740	cond_C	cond_P	24.8006	36.607	30.7038	-0.584183	0.347142	-1.68284	0.0924065	0.267689
	Pre_miRNA_60137_length_61_cov_2.000000	cond_C	cond_P	166.961	76.0811	93.7822	0.532166	0.316462	1.68161	0.0926449	0.268155
	Pre_miRNA_36841_length_77_cov_1.649351	cond_C	cond_P	88.7744	65.5457	77.16	0.437215	0.260033	1.68139	0.092688	0.268155
	Pre_miRNA_58822_length_225_cov_3.368889	cond_C	cond_P	42.4121	55.4571	48.9346	-0.359425	0.21386	-1.68066	0.0928296	0.268389
	hsa-miR-4645-5p	cond_C	cond_P	2.81992	5.07961	3.94977	-0.754258	0.449119	-1.67941	0.0930714	0.268913
	Pre_miRNA_56333_length_121_cov_2.206612	cond_C	cond_P	54.1231	37.0528	45.5879	0.507307	0.302184	1.6788	0.0931902	0.269081
	Pre_miRNA_61028_length_71_cov_2.774648	cond_C	cond_P	31.2479	21.9795	26.6137	0.418425	0.249489	1.67713	0.093517	0.269849
	Pre_miRNA_56292_length_67_cov_3.686567	cond_C	cond_P	291.043	178.822	234.932	0.660743	0.394461	1.67505	0.0939242	0.270848
	hsa-miR-380-5p	cond_C	cond_P	2.952	5.33495	4.14348	-0.75938	0.453921	-1.67293	0.0943405	0.271872
	Pre_miRNA_48372_length_244_cov_6.606557	cond_C	cond_P	86.3857	53.1446	69.7652	0.662956	0.396513	1.67197	0.0945309	0.272244
	hsa-miR-4417	cond_C	cond_P	21.8322	14.5718	18.202	0.592383	0.354385	1.67158	0.0946072	0.272287
	hsa-miR-3677-5p	cond_C	cond_P	11.3128	16.872	14.0924	-0.59284	0.354762	-1.67109	0.0947031	0.272386
	hsa-miR-4324	cond_C	cond_P	17.8132	11.9872	14.9002	0.552273	0.330655	1.67024	0.0948721	0.272675
	hsa-miR-1908-5p	cond_C	cond_P	18.5853	10.7449	14.6651	0.710253	0.42531	1.66997	0.0949262	0.272675
	hsa-miR-6799-5p	cond_C	cond_P	5.84186	9.54832	7.69509	-0.742029	0.444459	-1.66951	0.0950163	0.272757
	Pre_miRNA_67458_length_62_cov_1.000000	cond_C	cond_P	132.14	105.664	118.902	0.326776	0.195901	1.66807	0.0953018	0.273192
	hsa-miR-4488	cond_C	cond_P	22.7016	15.2717	18.9867	0.53275	0.319423	1.66785	0.0953457	0.273192
	hsa-miR-7160-3p	cond_C	cond_P	5.182	8.66043	6.92122	-0.792632	0.475252	-1.66781	0.0953525	0.273192
	hsa-miR-7109-5p	cond_C	cond_P	15.6216	23.7239	19.6728	-0.532294	0.319728	-1.66483	0.0959465	0.274717
	Pre_miRNA_59224_length_90_cov_1.977778	cond_C	cond_P	51.1283	37.4861	44.3072	0.443338	0.266496	1.66358	0.0961962	0.275254
	Pre_miRNA_67993_length_149_cov_1.798658	cond_C	cond_P	150.678	101.356	126.017	0.54981	0.330684	1.66264	0.0963838	0.275613
	Pre_miRNA_64081_length_278_cov_2.823741	cond_C	cond_P	158.719	111.13	134.925	0.490765	0.29528	1.66204	0.0965056	0.275784
	Pre_miRNA_117686_length_29_cov_1.000000	cond_C	cond_P	574.596	388.885	481.741	0.541431	0.325883	1.66143	0.0966269	0.275953
	Pre_miRNA_65177_length_85_cov_1.858824	cond_C	cond_P	52.5312	62.9083	57.7197	-0.277747	0.167321	-1.65997	0.0969201	0.276404
	hsa-miR-548b-5p	cond_C	cond_P	2.64656	4.94361	3.79508	-0.784971	0.472948	-1.65974	0.0969666	0.276404
	Pre_miRNA_38_length_34_cov_190687.062500	cond_C	cond_P	56.2728	24.4752	10.6577	0.583909	0.351813	1.65971	0.0969718	0.276404
	hsa-miR-3146	cond_C	cond_P	4.17906	6.89029	5.53467	-0.684901	0.41281	-1.65912	0.0970919	0.276568
	hsa-miR-4787-3p	cond_C	cond_P	14.5668	11.1181	12.8424	0.449698	0.27112	1.65867	0.0971824	0.276649
	Pre_miRNA_44458_length_68_cov_2.250000	cond_C	cond_P	378.583	259.817	319.2	0.520639	0.314122	1.65744	0.0974299	0.277176
	Pre_miRNA_65973_length_80_cov_2.637500	cond_C	cond_P	19.3368	25.5988	22.4678	-0.446672	0.269578	-1.65693	0.0975333	0.277292
	hsa-miR-193a-5p	cond_C	cond_P	22.0218	32.8636	27.4427	-0.541445	0.326859	-1.65651	0.0976192	0.277359
	Pre_miRNA_49080_length_75_cov_4.293334	cond_C	cond_P	86.366	64.0877	75.2269	0.429811	0.259674	1.65519	0.097885	0.277936
	hsa-miR-4770	cond_C	cond_P	2.69466	6.72192	4.70829	-1.04861	0.633663	-1.65483	0.0979588	0.277968
	Pre_miRNA_89286_length_124_cov_4.709677	cond_C	cond_P	11.9814	16.9971	14.4893	-0.510596	0.308678	-1.65414	0.0980995	0.278189
	Pre_miRNA_27330_length_75_cov_1.000000	cond_C	cond_P	169.864	121.992	145.928	0.468604	0.283479	1.65305	0.0983213	0.278467
	Pre_miRNA_81241_length_61_cov_1.377049	cond_C	cond_P	98.0539	143.348	120.701	-0.529851	0.320532	-1.65304	0.0983232	0.278467
	Pre_miRNA_56737_length_112_cov_2.000000	cond_C	cond_P	30.6981	39.0547	34.8764	-0.354908	0.214742	-1.65272	0.0983875	0.278472
	hsa-miR-6800-3p	cond_C	cond_P	41.5707	28.3649	34.9678	0.53607	0.324568	1.65164	0.0986075	0.278916
	Pre_miRNA_83967_length_65_cov_1.000000	cond_C	cond_P	28.8349	19.4904	24.1627	0.49103	0.297584	1.65006	0.098931	0.279653
	Pre_miRNA_74900_length_73_cov_1.520548	cond_C	cond_P	77.5813	56.9621	67.2717	0.442457	0.268424	1.64835	0.0992805	0.280463
	Pre_miRNA_65684_length_112_cov_2.625000	cond_C	cond_P	4800.59	14016.5	9408.56	-1.13902	0.691715	-1.64667	0.0996262	0.28126
	hsa-miR-5088-5p	cond_C	cond_P	4.67977	8.03924	6.3595	-0.781759	0.474935	-1.64604	0.0997565	0.281449
	Pre_miRNA_59716_length_150_cov_2.146667	cond_C	cond_P	12.3232	21.9077	17.1155	-0.775534	0.4713	-1.64552	0.0998624	0.281569
	hsa-miR-614	cond_C	cond_P	4.63892	7.59071	6.11481	-0.637012	0.387392	-1.64436	0.100102	0.28182
	hsa-miR-15a-3p	cond_C	cond_P	2.42315	4.14907	3.28611	-0.790737	0.480913	-1.64424	0.100126	0.28182
	hsa-miR-3925-3p	cond_C	cond_P	2.09467	4.14292	3.1188	-0.933477	0.567751	-1.64417	0.100142	0.28182
	Pre_miRNA_44173_length_79_cov_3.202532	cond_C	cond_P	42.4462	31.5322	36.9892	0.440923	0.268516	1.64207	0.100575	0.282859
	hsa-miR-3944-3p	cond_C	cond_P	17.4551	26.1425	21.7988	-0.600603	0.365899	-1.64144	0.100706	0.283047
	Pre_miRNA_69449_length_68_cov_2.514706	cond_C	cond_P	97.4059	69.0178	83.2119	0.482365	0.29396	1.64092	0.100814	0.283165
	hsa-miR-6835-3p	cond_C	cond_P	8.72552	13.2003	10.9629	-0.641007	0.390709	-1.64063	0.100875	0.283165
	Pre_miRNA_47746_length_80_cov_3.737500	cond_C	cond_P	28.3304	37.5114	32.9209	-0.416925	0.2543	-1.6395	0.101109	0.283532
	Pre_miRNA_69429_length_105_cov_2.190476	cond_C	cond_P	28.1829	37.3307	32.7568	-0.424782	0.259162	-1.63906	0.101202	0.283532
	hsa-miR-3620-5p	cond_C	cond_P	6.93861	13.8356	10.3871	-0.867934	0.529701	-1.63854	0.10131	0.283532
	hsa-miR-3682-3p	cond_C	cond_P	3.50616	6.51209	5.00912	-0.833279	0.508551	-1.63853	0.10131	0.283532
	hsa-miR-2114-3p	cond_C	cond_P	2.80707	5.55184	4.17946	-0.83448	0.509351	-1.63832	0.101355	0.283532
	hsa-miR-578	cond_C	cond_P	49.225	35.4513	42.3381	0.47946	0.292683	1.63816	0.101389	0.283532
	hsa-miR-4648	cond_C	cond_P	3.04902	5.58066	4.31484	-0.843469	0.515008	-1.63778	0.101468	0.283574
	hsa-miR-4487	cond_C	cond_P	14.4466	25.0189	19.7328	-0.732747	0.448128	-1.63513	0.102022	0.284943
	hsa-miR-4776-3p	cond_C	cond_P	8.75526	13.5577	11.1565	-0.663599	0.406858	-1.63103	0.102883	0.287167
	hsa-miR-4421	cond_C	cond_P	4.78468	7.8021	6.29339	-0.700718	0.429756	-1.6305	0.102996	0.287287
	hsa-miR-6081	cond_C	cond_P	7.07572	10.8476	8.96166	-0.619961	0.380322	-1.6301	0.103081	0.287287
	hsa-miR-4444	cond_C	cond_P	3.02238	5.95512	4.48875	-0.871488	0.534684	-1.62991	0.10312	0.287287
	hsa-miR-4640-5p	cond_C	cond_P	14.2915	21.973	18.1323	-0.603307	0.37106	-1.6259	0.103971	0.289474
	hsa-miR-548c-3p	cond_C	cond_P	2.15575	4.20817	3.18196	-0.859716	0.529188	-1.6246	0.104249	0.290067
	hsa-miR-432-5p	cond_C	cond_P	35.8521	23.6662	29.7592	0.602151	0.370957	1.62324	0.104539	0.290567
	hsa-miR-6814-3p	cond_C	cond_P	11.4122	16.2627	13.8375	-0.542922	0.334489	-1.62314	0.10456	0.290567
	Pre_miRNA_57123_length_71_cov_1.661972	cond_C	cond_P	83.8448	105.481	94.663	-0.331347	0.204306	-1.62182	0.104842	0.291169
	Pre_miRNA_120132_length_31_cov_1.000000	cond_C	cond_P	173.676	124.855	149.266	0.467621	0.288505	1.62084	0.105052	0.29157
	Pre_miRNA_13686_length_62_cov_15.677420	cond_C	cond_P	114.559	80.5998	97.5792	0.488562	0.30182	1.61872	0.105507	0.292506
	hsa-miR-6757-5p	cond_C	cond_P	11.5082	16.7855	14.1468	-0.540095	0.333669	-1.61866	0.105521	0.292506
	hsa-miR-548aq-5p	cond_C	cond_P	5.79806	8.99444	7.39625	-0.558162	0.34496	-1.61805	0.105652	0.292687
	hsa-miR-4538	cond_C	cond_P	9.63467	15.1261	12.3804	-0.692279	0.428072	-1.6172	0.105835	0.29301
	hsa-miR-1301-5p	cond_C	cond_P	6.55416	4.42876	5.49146	0.625501	0.387122	1.61578	0.106143	0.29368
	hsa-miR-4511	cond_C	cond_P	2.32581	4.59119	3.4585	-0.930095	0.57601	-1.61472	0.106371	0.293875
	Pre_miRNA_71808_length_108_cov_1.500000	cond_C	cond_P	80.7828	112.322	96.5523	-0.452174	0.280051	-1.61461	0.106394	0.293875
	hsa-miR-6854-3p	cond_C	cond_P	6.62662	10.0027	8.31466	-0.670986	0.415592	-1.61453	0.106412	0.293875
	hsa-miR-3154	cond_C	cond_P	8.1076	11.6396	9.87361	-0.587803	0.364476	-1.61273	0.106802	0.294769
	Pre_miRNA_79905_length_70_cov_1.271429	cond_C	cond_P	48.6971	35.7738	42.2354	0.412997	0.25617	1.6122	0.106918	0.294906
	hsa-miR-6744-5p	cond_C	cond_P	4.19509	6.25584	5.22547	-0.680025	0.421935	-1.61168	0.107031	0.295034
	hsa-miR-3158-3p	cond_C	cond_P	9.85935	16.6193	13.2393	-0.716244	0.445053	-1.60934	0.107541	0.296255
	hsa-miR-4776-5p	cond_C	cond_P	3.45098	6.97486	5.21292	-0.889632	0.553376	-1.60764	0.107913	0.29701
	Pre_miRNA_75613_length_35_cov_1.000000	cond_C	cond_P	10.3809	18.9189	14.6499	-0.798485	0.496731	-1.60748	0.107949	0.29701
	Pre_miRNA_78036_length_66_cov_1.969697	cond_C	cond_P	196.886	337.218	267.052	-0.708871	0.441248	-1.60651	0.108161	0.297409
	Pre_miRNA_74120_length_92_cov_2.097826	cond_C	cond_P	89.6076	68.9104	79.259	0.386597	0.240734	1.60591	0.108293	0.297538
	hsa-let-7g-3p	cond_C	cond_P	2.86534	5.72895	4.29715	-0.889369	0.553885	-1.60569	0.108342	0.297538
	Pre_miRNA_45981_length_47_cov_1.340425	cond_C	cond_P	78.2174	90.2967	84.257	-0.237793	0.148334	-1.60309	0.108914	0.298788
	hsa-miR-6508-5p	cond_C	cond_P	1.2939	2.30794	1.80092	-0.952978	0.594491	-1.60301	0.108932	0.298788
	hsa-miR-4654	cond_C	cond_P	7.45769	14.7784	11.118	-0.890093	0.555826	-1.60139	0.109291	0.299587
	Pre_miRNA_27978_length_96_cov_1.177083	cond_C	cond_P	504.726	348.112	426.419	0.517179	0.323389	1.59925	0.109765	0.300703
	hsa-miR-6082	cond_C	cond_P	168.28	32.7062	40.1719	0.547558	0.342645	1.59803	0.110036	0.301258
	Pre_miRNA_51273_length_75_cov_1.413333	cond_C	cond_P	74.9581	123.735	99.3464	-0.668101	0.418423	-1.59671	0.11033	0.301877
	hsa-miR-183-3p	cond_C	cond_P	5.02191	9.67289	7.3474	-0.713462	0.447049	-1.59594	0.110503	0.302163
	hsa-miR-664b-3p	cond_C	cond_P	12.9837	21.3762	17.18	-0.661491	0.414669	-1.59523	0.110662	0.302412
	hsa-miR-3974	cond_C	cond_P	3.20144	5.41065	4.30605	-0.710566	0.445649	-1.59445	0.110835	0.302698
	Pre_miRNA_72629_length_69_cov_1.028986	cond_C	cond_P	33.6549	41.3002	37.4776	-0.303812	0.190618	-1.59382	0.110975	0.302896
	Pre_miRNA_56576_length_203_cov_2.182266	cond_C	cond_P	299.19	235.12	267.155	0.347305	0.217958	1.59345	0.11106	0.302914
	Pre_miRNA_66121_length_152_cov_1.486842	cond_C	cond_P	135.468	100.256	117.862	0.434908	0.27298	1.59319	0.111118	0.302914
	hsa-miR-3174	cond_C	cond_P	4.76331	8.01598	6.38964	-0.780975	0.49059	-1.59191	0.111405	0.30351
	hsa-miR-211-3p	cond_C	cond_P	5.0749	10.3084	7.69164	-0.888008	0.557965	-1.59151	0.111494	0.303565
	hsa-miR-1470	cond_C	cond_P	14.7929	10.5351	12.664	0.526646	0.331168	1.59027	0.111775	0.303798
	Pre_miRNA_62163_length_186_cov_1.897849	cond_C	cond_P	19.079	27.1608	23.1199	-0.520368	0.327221	-1.59027	0.111775	0.303798
	hsa-miR-548au-3p	cond_C	cond_P	1.36213	3.14934	2.25574	-0.95384	0.599816	-1.59022	0.111785	0.303798
	hsa-let-7c-3p	cond_C	cond_P	2.67916	4.6171	3.64813	-0.714631	0.449931	-1.58831	0.112216	0.304543
	Pre_miRNA_65584_length_255_cov_1.639216	cond_C	cond_P	124.413	94.3544	109.384	0.394479	0.248376	1.58823	0.112234	0.304543
	Pre_miRNA_58447_length_71_cov_1.647887	cond_C	cond_P	79.9802	104.513	92.2465	-0.368721	0.232178	-1.58809	0.112265	0.304543
	hsa-miR-519c-3p	cond_C	cond_P	2.34317	4.85472	3.59895	-0.946271	0.596139	-1.58733	0.112438	0.304762
	hsa-miR-7162-5p	cond_C	cond_P	6.95859	12.5821	9.77033	-0.788569	0.496852	-1.58713	0.112483	0.304762
	Pre_miRNA_68732_length_75_cov_2.000000	cond_C	cond_P	33.2784	43.6167	38.4476	-0.401099	0.252884	-1.5861	0.112717	0.30509
	Pre_miRNA_113792_length_77_cov_1.116883	cond_C	cond_P	24.4117	31.7384	28.075	-0.394262	0.24859	-1.58599	0.112742	0.30509
	hsa-miR-1179	cond_C	cond_P	4.83029	7.41103	6.12066	-0.713566	0.450354	-1.58446	0.11309	0.305626
	Pre_miRNA_80057_length_84_cov_1.845238	cond_C	cond_P	137.369	92.2982	114.834	0.55501	0.350302	1.58438	0.113108	0.305626
	hsa-miR-4423-5p	cond_C	cond_P	32.9543	21.0716	27.0129	0.572143	0.361154	1.58421	0.113146	0.305626
	Pre_miRNA_118470_length_31_cov_1.032258	cond_C	cond_P	80.5538	60.2361	70.395	0.408898	0.258254	1.58332	0.113349	0.305986
	hsa-miR-205-3p	cond_C	cond_P	6.01292	11.1277	8.57031	-0.808527	0.510892	-1.58258	0.113517	0.306255
	hsa-miR-4721	cond_C	cond_P	6.68367	10.1295	8.4066	-0.629393	0.397866	-1.58192	0.113667	0.306472
	hsa-miR-338-5p	cond_C	cond_P	1.03168	2.89081	1.96124	-1.09568	0.693833	-1.57917	0.114297	0.3077
	Pre_miRNA_50813_length_37_cov_1.000000	cond_C	cond_P	61.1802	45.1005	53.1404	0.452514	0.286604	1.57888	0.114363	0.3077
	Pre_miRNA_60494_length_189_cov_3.365079	cond_C	cond_P	130.752	94.4442	112.598	0.456475	0.289132	1.57878	0.114387	0.3077
	hsa-miR-7850-5p	cond_C	cond_P	3.91301	8.4756	6.1943	-0.924132	0.585376	-1.5787	0.114405	0.3077
	hsa-miR-4712-3p	cond_C	cond_P	3.06605	4.99734	4.03169	-0.648991	0.411165	-1.57842	0.114469	0.3077
	Pre_miRNA_71522_length_171_cov_1.672515	cond_C	cond_P	53.0699	67.3202	60.195	-0.340303	0.215705	-1.57763	0.11465	0.308001
	hsa-miR-1263	cond_C	cond_P	4.34146	7.76203	6.05175	-0.752486	0.478115	-1.57386	0.11552	0.310149
	Pre_miRNA_75140_length_59_cov_1.000000	cond_C	cond_P	67.3521	81.1094	74.2308	-0.27777	0.176563	-1.57321	0.11567	0.31019
	Pre_miRNA_61778_length_71_cov_2.774648	cond_C	cond_P	109.673	92.1925	100.933	0.261264	0.166073	1.57319	0.115675	0.31019
	hsa-miR-1278	cond_C	cond_P	3.1995	4.85872	4.02911	-0.726815	0.462473	-1.57158	0.116047	0.311001
	hsa-miR-7154-5p	cond_C	cond_P	4.98741	7.23692	6.11217	-0.551011	0.351078	-1.56948	0.116536	0.312121
	hsa-miR-33a-5p	cond_C	cond_P	8.58135	13.3127	10.947	-0.611678	0.389932	-1.56868	0.116723	0.312434
	hsa-miR-548d-5p	cond_C	cond_P	0.225343	0.707358	0.466351	-1.16146	0.740689	-1.56808	0.116862	0.312441
	hsa-miR-3074-3p	cond_C	cond_P	47.0086	26.2758	36.6422	0.749749	0.478251	1.56769	0.116953	0.312441
	Pre_miRNA_52652_length_75_cov_6.573333	cond_C	cond_P	57.8622	46.1188	51.9905	0.353812	0.225723	1.56746	0.117007	0.312441
	hsa-miR-516a-3p	cond_C	cond_P	4.66898	8.37574	6.52236	-0.812834	0.518567	-1.56746	0.117007	0.312441
	hsa-miR-4710	cond_C	cond_P	4.47189	9.22992	6.85091	-0.909656	0.580623	-1.56669	0.117187	0.312457
	hsa-miR-6796-5p	cond_C	cond_P	13.1191	20.6268	16.8729	-0.625292	0.399198	-1.56637	0.117262	0.312457
	hsa-miR-617	cond_C	cond_P	4.12887	5.56905	4.84896	-0.69174	0.441625	-1.56635	0.117266	0.312457
	Pre_miRNA_39216_length_121_cov_3.330579	cond_C	cond_P	16.12	10.2939	13.2069	0.55707	0.355676	1.56623	0.117295	0.312457
	hsa-miR-6729-3p	cond_C	cond_P	16.8516	11.8921	14.3718	0.536918	0.34292	1.56572	0.117414	0.312576
	hsa-miR-6771-5p	cond_C	cond_P	6.36962	9.33908	7.85435	-0.634655	0.405417	-1.56544	0.11748	0.312576
	Pre_miRNA_70528_length_73_cov_3.301370	cond_C	cond_P	42.3917	57.8382	50.115	-0.41907	0.267884	-1.56437	0.11773	0.313054
	hsa-miR-323b-5p	cond_C	cond_P	11.1781	6.93516	9.05662	0.618789	0.396541	1.56047	0.118649	0.315309
	hsa-miR-4716-3p	cond_C	cond_P	12.503	17.9076	15.2053	-0.520459	0.333707	-1.55963	0.118848	0.315648
	Pre_miRNA_70805_length_82_cov_1.036585	cond_C	cond_P	16.0702	21.5397	18.8049	-0.447446	0.286956	-1.55928	0.11893	0.315677
	hsa-miR-6728-3p	cond_C	cond_P	125.054	83.6143	104.334	0.547847	0.351768	1.55741	0.119372	0.316462
	hsa-miR-1246	cond_C	cond_P	138.689	84.9156	111.802	0.661667	0.42488	1.5573	0.119398	0.316462
	Pre_miRNA_76694_length_73_cov_1.342466	cond_C	cond_P	368.333	231.286	299.809	0.624312	0.400938	1.55713	0.11944	0.316462
	Pre_miRNA_48083_length_164_cov_1.804878	cond_C	cond_P	53.2175	39.3289	46.2732	0.427459	0.274685	1.55618	0.119665	0.31687
	hsa-miR-4799-3p	cond_C	cond_P	4.60606	8.05243	6.32924	-0.821629	0.528317	-1.55518	0.119903	0.317155
	Pre_miRNA_78782_length_73_cov_2.917808	cond_C	cond_P	158.139	113.207	135.673	0.46738	0.300641	1.55461	0.120039	0.317155
	hsa-miR-4738-3p	cond_C	cond_P	11.0226	16.9172	13.9699	-0.60802	0.391121	-1.55456	0.120052	0.317155
	hsa-miR-4255	cond_C	cond_P	1.53256	3.21712	2.37484	-0.949519	0.610809	-1.55453	0.120059	0.317155
	Pre_miRNA_67685_length_78_cov_1.948718	cond_C	cond_P	47.5497	65.2642	56.4069	-0.45864	0.295221	-1.55354	0.120293	0.317522
	hsa-miR-5693	cond_C	cond_P	7.73577	12.8724	10.3041	-0.704517	0.453548	-1.55335	0.120341	0.317522
	Pre_miRNA_36577_length_110_cov_2.000000	cond_C	cond_P	97.8724	59.6164	78.7444	0.66271	0.426842	1.55259	0.120522	0.317742
	Pre_miRNA_60840_length_53_cov_1.000000	cond_C	cond_P	69.073	47.7935	58.4332	0.510126	0.328619	1.55233	0.120583	0.317742
	hsa-miR-3147	cond_C	cond_P	29.3361	37.3444	33.3403	-0.324992	0.209389	-1.5521	0.120639	0.317742
	hsa-miR-873-5p	cond_C	cond_P	2.77442	5.49956	4.13699	-0.846458	0.545637	-1.55132	0.120824	0.318042
	Pre_miRNA_25588_length_104_cov_2.298077	cond_C	cond_P	398.899	272.602	335.75	0.527706	0.340545	1.54959	0.121239	0.318945
	hsa-miR-1269b	cond_C	cond_P	3.81697	5.65893	4.73795	-0.610604	0.394202	-1.54896	0.121391	0.319155
	hsa-miR-548as-5p	cond_C	cond_P	3.63385	1.79271	2.71328	0.750541	0.484933	1.54772	0.121689	0.31975
	hsa-miR-3149	cond_C	cond_P	7.60663	12.4268	10.0167	-0.742014	0.479683	-1.54688	0.121891	0.320074
	hsa-miR-4778-3p	cond_C	cond_P	10.9775	16.3461	13.6618	-0.623947	0.403429	-1.54661	0.121957	0.320074
	Pre_miRNA_53375_length_79_cov_2.000000	cond_C	cond_P	79.1971	58.9778	69.0875	0.421478	0.272664	1.54578	0.122158	0.320163
	hsa-miR-4448	cond_C	cond_P	92.8588	153.798	123.328	-0.664284	0.429829	-1.54546	0.122235	0.320163
	hsa-miR-1207-5p	cond_C	cond_P	8.92903	13.6469	11.2879	-0.614911	0.397956	-1.54517	0.122305	0.320163
	hsa-miR-6773-3p	cond_C	cond_P	6.47618	10.4815	8.47883	-0.673055	0.435684	-1.54482	0.122389	0.320163
	hsa-miR-4789-5p	cond_C	cond_P	1.65025	2.87532	2.26279	-0.891459	0.57713	-1.54464	0.122433	0.320163
	hsa-miR-7150	cond_C	cond_P	10.4836	17.2756	13.8796	-0.684214	0.442983	-1.54456	0.122452	0.320163
	hsa-miR-4689	cond_C	cond_P	601.568	267.683	434.625	0.948769	0.614336	1.54438	0.122496	0.320163
	hsa-miR-4287	cond_C	cond_P	15.0474	9.37764	12.2125	0.661238	0.428455	1.54331	0.122755	0.320652
	Pre_miRNA_65210_length_162_cov_2.148148	cond_C	cond_P	116.644	61.1444	70.1622	0.365263	0.236803	1.54248	0.122958	0.320812
	hsa-miR-4424	cond_C	cond_P	4.26528	6.67212	5.4687	-0.674926	0.437564	-1.54246	0.122961	0.320812
	hsa-miR-4263	cond_C	cond_P	1.71682	3.06555	2.39118	-0.920699	0.59721	-1.54167	0.123155	0.321059
	hsa-miR-6771-3p	cond_C	cond_P	3.9687	5.59866	4.78368	-0.627406	0.407157	-1.54094	0.123331	0.321059
	hsa-miR-3124-5p	cond_C	cond_P	64.1386	47.3764	55.7575	0.444834	0.288681	1.54092	0.123337	0.321059
	Pre_miRNA_54373_length_113_cov_1.566372	cond_C	cond_P	34.2215	43.2324	38.727	-0.337156	0.218807	-1.54088	0.123345	0.321059
	hsa-miR-8053	cond_C	cond_P	3.59778	6.44728	5.02253	-0.805549	0.52338	-1.53913	0.123773	0.321916
	Pre_miRNA_44711_length_193_cov_3.067358	cond_C	cond_P	68.8516	55.5704	62.211	0.286766	0.18634	1.53894	0.12382	0.321916
	Pre_miRNA_63141_length_102_cov_1.686275	cond_C	cond_P	31.0366	41.4623	36.2495	-0.416867	0.270952	-1.53853	0.123919	0.321987
	hsa-miR-3138	cond_C	cond_P	10.0128	28.9765	13.4111	-0.740017	0.481578	-1.53665	0.124379	0.322992
	hsa-miR-4495	cond_C	cond_P	3.16489	5.59632	4.38061	-0.828138	0.539145	-1.53602	0.124534	0.323163
	hsa-miR-6809-3p	cond_C	cond_P	24.5731	55.3315	30.9246	-0.588504	0.383193	-1.53579	0.12459	0.323163
	Pre_miRNA_82283_length_98_cov_1.000000	cond_C	cond_P	76.1123	56.1113	66.1118	0.408656	0.266274	1.53472	0.124853	0.323656
	Pre_miRNA_52154_length_130_cov_3.407692	cond_C	cond_P	31.9062	41.8854	36.8958	-0.393152	0.256381	-1.53347	0.12516	0.324263
	Pre_miRNA_44924_length_48_cov_17.625000	cond_C	cond_P	43.2599	31.1765	37.2182	0.44598	0.290957	1.53281	0.125324	0.324496
	Pre_miRNA_72303_length_114_cov_1.956140	cond_C	cond_P	30.4745	40.6039	35.5392	-0.359053	0.234405	-1.53176	0.12558	0.324708
	Pre_miRNA_68634_length_89_cov_2.348315	cond_C	cond_P	517.605	226.029	266.69	0.431561	0.281756	1.53169	0.1256	0.324708
	Pre_miRNA_79647_length_77_cov_1.311688	cond_C	cond_P	43.703	33.1438	38.4234	0.358512	0.234079	1.53158	0.125625	0.324708
	Pre_miRNA_26599_length_81_cov_2.037037	cond_C	cond_P	1181.53	742.149	961.84	0.623307	0.407413	1.52992	0.126038	0.325585
	Pre_miRNA_63584_length_109_cov_1.853211	cond_C	cond_P	161.043	121.386	141.215	0.412737	0.269844	1.52954	0.12613	0.325588
	hsa-miR-4720-5p	cond_C	cond_P	45.3109	4.83558	4.03273	-0.646594	0.422799	-1.52932	0.126186	0.325588
	Pre_miRNA_80634_length_37_cov_1.054054	cond_C	cond_P	42.6545	55.3583	49.0064	-0.386876	0.253153	-1.52823	0.126456	0.326097
	hsa-miR-4652-5p	cond_C	cond_P	3.0687	5.3106	4.18965	-0.744443	0.487755	-1.52626	0.126944	0.327166
	hsa-miR-1302	cond_C	cond_P	1.32903	2.70832	2.01867	-0.864306	0.566413	-1.52593	0.127028	0.32719
	hsa-miR-4722-5p	cond_C	cond_P	5.52756	12.0997	8.81363	-0.948921	0.622168	-1.52518	0.127213	0.32736
	hsa-miR-7974	cond_C	cond_P	10.7032	15.2922	12.9977	-0.577596	0.378734	-1.52507	0.127241	0.32736
	hsa-miR-7107-5p	cond_C	cond_P	34.0914	46.0703	40.0809	-0.446011	0.292868	-1.52291	0.127782	0.328404
	hsa-miR-181d-3p	cond_C	cond_P	6.18382	4.33377	5.25879	0.58755	0.385867	1.52267	0.12784	0.328404
	hsa-miR-27b-5p	cond_C	cond_P	17.0335	9.6662	13.3498	0.754049	0.495269	1.5225	0.127883	0.328404
	Pre_miRNA_76351_length_98_cov_2.357143	cond_C	cond_P	74.7864	61.2082	55.7363	-0.29444	0.193446	-1.52208	0.12799	0.328404
	hsa-miR-3612	cond_C	cond_P	5.85535	9.71134	7.78335	-0.605409	0.39778	-1.52197	0.128017	0.328404
	Pre_miRNA_11021_length_173_cov_7.312139	cond_C	cond_P	88.1403	64.9524	76.5464	0.442767	0.29101	1.52148	0.128138	0.328525
	hsa-miR-6877-3p	cond_C	cond_P	8.57979	12.6661	10.623	-0.597437	0.392758	-1.52113	0.128226	0.328561
	hsa-miR-5579-3p	cond_C	cond_P	2.85086	4.93461	3.89274	-0.786581	0.518082	-1.51826	0.12895	0.330225
	hsa-miR-6504-3p	cond_C	cond_P	4.14131	6.68041	5.41086	-0.692604	0.456469	-1.51731	0.12919	0.330648
	hsa-miR-6743-5p	cond_C	cond_P	28.2062	21.4628	24.8345	0.434614	0.286496	1.517	0.129268	0.330658
	Pre_miRNA_79301_length_64_cov_2.562500	cond_C	cond_P	21.9758	31.5267	26.7512	-0.532123	0.351332	-1.51459	0.129877	0.331946
	Pre_miRNA_50287_length_118_cov_2.779661	cond_C	cond_P	2676.88	1364.63	2020.75	0.833419	0.550328	1.5144	0.129923	0.331946
	hsa-miR-3176	cond_C	cond_P	3.35556	5.60219	4.47888	-0.738536	0.487891	-1.51373	0.130094	0.331946
	Pre_miRNA_112638_length_81_cov_3.246914	cond_C	cond_P	34.3756	44.4805	39.428	-0.370819	0.244991	-1.51361	0.130126	0.331946
	hsa-miR-4692	cond_C	cond_P	8.5681	11.8823	10.2252	-0.562348	0.371619	-1.51324	0.130219	0.331946
	hsa-miR-3155a	cond_C	cond_P	0.960199	2.4209	1.69055	-1.0225	0.675705	-1.51323	0.13022	0.331946
	hsa-miR-6746-5p	cond_C	cond_P	29.1894	48.4022	38.7958	-0.683022	0.45167	-1.51221	0.13048	0.332416
	hsa-miR-556-5p	cond_C	cond_P	5.12733	8.13604	6.63168	-0.742782	0.491343	-1.51174	0.1306	0.332532
	hsa-miR-3178	cond_C	cond_P	49.0728	33.2137	41.1433	0.555123	0.36733	1.51124	0.130728	0.332667
	Pre_miRNA_76685_length_63_cov_3.333333	cond_C	cond_P	620.124	295.773	457.949	0.888668	0.588448	1.51019	0.130995	0.333156
	Pre_miRNA_79299_length_81_cov_2.000000	cond_C	cond_P	70.137	83.1008	76.6189	-0.247654	0.164056	-1.50957	0.131154	0.333368
	Pre_miRNA_42525_length_87_cov_2.000000	cond_C	cond_P	182.405	136.673	159.539	0.406205	0.269266	1.50856	0.13141	0.333829
	Pre_miRNA_63209_length_100_cov_3.420000	cond_C	cond_P	37.7846	49.6482	43.7164	-0.402859	0.267108	-1.50823	0.131497	0.333857
	Pre_miRNA_69478_length_95_cov_2.000000	cond_C	cond_P	18.8459	25.6623	22.2541	-0.438455	0.290884	-1.50732	0.131729	0.334256
	hsa-miR-422a	cond_C	cond_P	3.0448	4.92432	3.98456	-0.713944	0.473805	-1.50683	0.131854	0.334382
	hsa-miR-8064	cond_C	cond_P	3.69787	6.22116	4.95951	-0.659761	0.437956	-1.50645	0.131951	0.334435
	hsa-miR-4482-5p	cond_C	cond_P	4.30776	6.3431	5.32543	-0.621299	0.412847	-1.50491	0.132347	0.335061
	hsa-miR-6840-5p	cond_C	cond_P	7.86798	11.5845	9.72625	-0.570065	0.378804	-1.50491	0.132348	0.335061
	Pre_miRNA_46644_length_146_cov_1.267123	cond_C	cond_P	614.226	476.278	545.252	0.360783	0.239903	1.50387	0.132615	0.335546
	hsa-miR-4696	cond_C	cond_P	0.95597	1.75465	1.35531	-0.844177	0.561599	-1.50317	0.132796	0.335811
	Pre_miRNA_46709_length_146_cov_3.089041	cond_C	cond_P	62.6961	43.6827	53.1894	0.502984	0.334759	1.50252	0.132962	0.33604
	Pre_miRNA_46120_length_64_cov_2.703125	cond_C	cond_P	52.3545	41.9741	47.1643	0.326742	0.21756	1.50184	0.133137	0.336257
	Pre_miRNA_69795_length_74_cov_4.770270	cond_C	cond_P	140.311	108.353	99.8102	-0.251921	0.167768	-1.5016	0.1332	0.336257
	hsa-miR-1-3p	cond_C	cond_P	9.27567	5.43526	7.35547	0.686092	0.457051	1.50113	0.133322	0.336376
	Pre_miRNA_43357_length_141_cov_1.879433	cond_C	cond_P	69.2621	54.7789	62.0205	0.338751	0.225742	1.50061	0.133456	0.336521
	Pre_miRNA_80538_length_66_cov_1.060606	cond_C	cond_P	111.094	54.2799	60.9652	0.313819	0.209452	1.49829	0.134058	0.337847
	hsa-miR-4668-3p	cond_C	cond_P	44.0762	60.0617	52.069	-0.447909	0.299156	-1.49724	0.134331	0.338244
	hsa-miR-885-3p	cond_C	cond_P	5.82915	10.1213	7.9752	-0.559441	0.373684	-1.4971	0.134368	0.338244
	Pre_miRNA_23756_length_106_cov_4.150943	cond_C	cond_P	28.2589	43.9798	36.1193	-0.59411	0.397079	-1.4962	0.134601	0.338472
	hsa-miR-128-2-5p	cond_C	cond_P	4.38076	2.94063	3.6607	0.711592	0.475611	1.49616	0.134611	0.338472
	hsa-miR-3144-3p	cond_C	cond_P	7.36098	11.1399	9.25041	-0.521559	0.348926	-1.49475	0.134979	0.339122
	hsa-miR-412-3p	cond_C	cond_P	18.8675	11.1221	14.9948	0.662367	0.443177	1.49459	0.135022	0.339122
	hsa-miR-4798-3p	cond_C	cond_P	4.06105	2.15946	3.11025	0.738133	0.494374	1.49307	0.13542	0.339929
	hsa-miR-218-1-3p	cond_C	cond_P	4.31974	2.26981	3.29478	0.657223	0.440434	1.49222	0.135642	0.340294
	hsa-miR-212-3p	cond_C	cond_P	4.78399	7.5607	6.17235	-0.647653	0.434418	-1.49085	0.136	0.341
	hsa-miR-6127	cond_C	cond_P	8.17043	13.0472	10.6088	-0.656876	0.440815	-1.49014	0.136188	0.341277
	hsa-miR-6787-5p	cond_C	cond_P	1331.24	911.071	1121.15	0.519451	0.348688	1.48973	0.136295	0.341353
	hsa-miR-6078	cond_C	cond_P	211.604	140.026	175.815	0.564091	0.378729	1.48943	0.136374	0.341357
	Pre_miRNA_57170_length_76_cov_4.078948	cond_C	cond_P	99.462	69.1857	84.3238	0.505369	0.339388	1.48906	0.136471	0.341409
	hsa-miR-4261	cond_C	cond_P	19.0903	10.4299	14.7601	0.801193	0.538388	1.48813	0.136716	0.341641
	Pre_miRNA_68680_length_64_cov_1.656250	cond_C	cond_P	141.804	49.8613	63.6692	0.592695	0.398334	1.48793	0.136768	0.341641
	hsa-miR-552-5p	cond_C	cond_P	3.03958	5.67255	4.35607	-0.787427	0.529244	-1.48783	0.136795	0.341641
	Pre_miRNA_53130_length_64_cov_2.000000	cond_C	cond_P	91.3273	74.1953	82.7613	0.282885	0.190171	1.48753	0.136874	0.341646
	Pre_miRNA_77110_length_87_cov_2.000000	cond_C	cond_P	223.684	100.358	80.2673	-0.681855	0.458592	-1.48685	0.137056	0.341907
	Pre_miRNA_81641_length_58_cov_2.000000	cond_C	cond_P	20.1771	25.892	23.0346	-0.373522	0.251334	-1.48616	0.137238	0.342046
	Pre_miRNA_60653_length_122_cov_2.270492	cond_C	cond_P	32.6457	25.0931	28.8694	0.388053	0.26113	1.48605	0.137265	0.342046
	Pre_miRNA_116133_length_43_cov_3.023256	cond_C	cond_P	242.833	179.348	211.091	0.426418	0.287173	1.48488	0.137575	0.34247
	Pre_miRNA_77552_length_91_cov_2.450549	cond_C	cond_P	174.787	132.331	153.559	0.385402	0.25956	1.48483	0.13759	0.34247
	hsa-miR-1237-3p	cond_C	cond_P	24.1349	15.7601	19.9475	0.493441	0.332618	1.48351	0.13794	0.34315
	Pre_miRNA_52911_length_142_cov_5.288733	cond_C	cond_P	22.4418	27.6985	25.0702	-0.34355	0.232111	-1.48011	0.138845	0.345206
	hsa-miR-6782-3p	cond_C	cond_P	9.66615	13.0018	11.334	-0.475431	0.321441	-1.47906	0.139124	0.34541
	hsa-miR-4279	cond_C	cond_P	4.45821	7.51556	5.98688	-0.586333	0.396425	-1.47905	0.139127	0.34541
	Pre_miRNA_42257_length_121_cov_2.628099	cond_C	cond_P	8.34809	11.6875	10.0178	-0.561284	0.379521	-1.47893	0.13916	0.34541
	Pre_miRNA_59035_length_67_cov_2.417910	cond_C	cond_P	32.5559	42.7508	37.6533	-0.376568	0.254713	-1.4784	0.1393	0.345565
	hsa-miR-6791-5p	cond_C	cond_P	40.0316	54.4298	47.2307	-0.420945	0.284977	-1.47712	0.139643	0.346222
	hsa-miR-203b-5p	cond_C	cond_P	847.88	531.883	689.881	0.62209	0.421314	1.47655	0.139797	0.346233
	Pre_miRNA_73313_length_98_cov_2.000000	cond_C	cond_P	53.0254	37.9958	45.5106	0.448888	0.304017	1.47652	0.139804	0.346233
	hsa-miR-4525	cond_C	cond_P	3.27158	5.69687	4.48423	-0.762137	0.516338	-1.47604	0.139932	0.346302
	hsa-miR-6829-3p	cond_C	cond_P	5.91273	9.86034	7.88654	-0.754555	0.511273	-1.47584	0.139988	0.346302
	hsa-miR-7844-5p	cond_C	cond_P	6.31554	9.44954	7.88254	-0.572324	0.387913	-1.47539	0.140107	0.346403
	hsa-miR-3653-3p	cond_C	cond_P	1.14142	2.49333	1.81737	-0.880176	0.596715	-1.47504	0.140203	0.346448
	hsa-miR-7114-3p	cond_C	cond_P	90.0004	62.0235	76.012	0.515968	0.350152	1.47355	0.140602	0.34724
	hsa-miR-548b-3p	cond_C	cond_P	3.88177	6.37081	5.12629	-0.690818	0.468926	-1.47319	0.140699	0.347287
	Pre_miRNA_122965_length_31_cov_1.000000	cond_C	cond_P	144.374	107.34	125.857	0.422805	0.287074	1.47281	0.140803	0.347351
	hsa-miR-6888-3p	cond_C	cond_P	3.89611	2.56848	3.23229	0.653446	0.443867	1.47217	0.140976	0.347584
	hsa-miR-3613-3p	cond_C	cond_P	167.11	125.402	146.256	0.401124	0.27257	1.47164	0.141119	0.347744
	Pre_miRNA_36996_length_46_cov_1.000000	cond_C	cond_P	107.475	81.909	94.6918	0.391355	0.266	1.47126	0.14122	0.3478
	hsa-miR-4513	cond_C	cond_P	11.8351	7.69436	9.76473	0.509016	0.346153	1.47049	0.141428	0.347948
	Pre_miRNA_113162_length_130_cov_2.015385	cond_C	cond_P	67.5902	85.0365	76.3134	-0.32753	0.22274	-1.47046	0.141437	0.347948
	hsa-miR-3121-5p	cond_C	cond_P	3.72545	6.33131	5.02838	-0.67036	0.45626	-1.46925	0.141765	0.348513
	Pre_miRNA_109887_length_40_cov_1.600000	cond_C	cond_P	31.7275	41.6324	36.6799	-0.353778	0.240824	-1.46903	0.141824	0.348513
	hsa-miR-5189-3p	cond_C	cond_P	7.52332	17.0486	9.35946	-0.624407	0.425336	-1.46803	0.142095	0.348904
	Pre_miRNA_48993_length_60_cov_2.166667	cond_C	cond_P	74.4034	58.2376	66.3205	0.358968	0.244551	1.46787	0.14214	0.348904
	Pre_miRNA_52517_length_206_cov_4.266990	cond_C	cond_P	98.6406	69.4415	84.0411	0.481417	0.328118	1.46721	0.14232	0.349152
	Pre_miRNA_60510_length_58_cov_2.896552	cond_C	cond_P	197.388	166.892	182.14	0.247321	0.168639	1.46657	0.142492	0.349381
	hsa-miR-4763-5p	cond_C	cond_P	36.5853	21.5627	29.074	0.663262	0.452494	1.46579	0.142705	0.349711
	hsa-miR-132-3p	cond_C	cond_P	9.98772	14.5614	12.2746	-0.577005	0.393851	-1.46503	0.142912	0.350024
	Pre_miRNA_72447_length_60_cov_2.000000	cond_C	cond_P	81.2053	61.215	71.2102	0.40111	0.273844	1.46474	0.142992	0.350027
	hsa-miR-3197	cond_C	cond_P	15.5097	9.83442	12.6721	0.658677	0.449818	1.46432	0.143107	0.350115
	hsa-miR-6720-3p	cond_C	cond_P	267.051	182.042	224.546	0.526706	0.360235	1.46212	0.143708	0.351392
	Pre_miRNA_78189_length_70_cov_2.000000	cond_C	cond_P	52.2282	41.0815	46.6548	0.311133	0.212991	1.46078	0.144076	0.351912
	hsa-miR-587	cond_C	cond_P	8.93254	6.10125	7.5169	0.557833	0.381876	1.46077	0.144079	0.351912
	hsa-miR-6735-5p	cond_C	cond_P	54.4932	37.1382	45.8157	0.516093	0.353899	1.45831	0.144756	0.353371
	hsa-miR-18a-5p	cond_C	cond_P	111.039	62.5248	86.7819	0.73803	0.506321	1.45763	0.144942	0.353629
	hsa-miR-4318	cond_C	cond_P	0.531494	1.3245	0.927999	-1.02923	0.706747	-1.4563	0.14531	0.354194
	Pre_miRNA_94329_length_61_cov_8.737705	cond_C	cond_P	55.2959	68.8066	62.0513	-0.316976	0.217671	-1.45622	0.145333	0.354194
	Pre_miRNA_83691_length_65_cov_1.400000	cond_C	cond_P	19.1727	26.1833	22.678	-0.474289	0.325817	-1.45569	0.145478	0.354353
	hsa-miR-2114-5p	cond_C	cond_P	7.00334	10.1277	8.56551	-0.531527	0.365963	-1.45241	0.146389	0.356267
	Pre_miRNA_57958_length_76_cov_1.197368	cond_C	cond_P	60.9987	48.1998	54.5992	0.325812	0.224345	1.45228	0.146424	0.356267
	Pre_miRNA_86744_length_108_cov_6.120370	cond_C	cond_P	391.183	259.67	325.427	0.555217	0.382467	1.45167	0.146593	0.356482
	hsa-miR-4308	cond_C	cond_P	3.51629	5.94907	4.73268	-0.756825	0.521591	-1.45099	0.146782	0.356746
	hsa-miR-4517	cond_C	cond_P	29.5731	20.5606	25.0669	0.474808	0.327801	1.44847	0.147487	0.358102
	hsa-miR-4782-5p	cond_C	cond_P	1.45167	2.44094	1.94631	-0.835781	0.577097	-1.44825	0.147547	0.358102
	hsa-miR-7157-5p	cond_C	cond_P	3.61691	6.41069	5.0138	-0.859966	0.593848	-1.44813	0.147582	0.358102
	Pre_miRNA_79486_length_71_cov_1.619718	cond_C	cond_P	53.0578	71.3257	62.1917	-0.396112	0.274193	-1.44464	0.148558	0.360273
	hsa-miR-1185-1-3p	cond_C	cond_P	3.48304	5.67909	4.58107	-0.674297	0.466979	-1.44396	0.148751	0.360507
	Pre_miRNA_34966_length_122_cov_2.000000	cond_C	cond_P	64.8731	48.6291	56.7511	0.422071	0.292393	1.44351	0.148878	0.360507
	hsa-miR-7110-5p	cond_C	cond_P	30.6719	41.8056	36.2387	-0.446398	0.309286	-1.44332	0.14893	0.360507
	hsa-miR-4635	cond_C	cond_P	9.45159	17.8704	13.661	-0.826039	0.572387	-1.44315	0.148979	0.360507
	hsa-miR-1243	cond_C	cond_P	2.73307	5.7926	4.26284	-0.859903	0.596655	-1.44121	0.149526	0.361634
	Pre_miRNA_77180_length_71_cov_2.549296	cond_C	cond_P	16.8088	23.4366	20.1227	-0.493207	0.34233	-1.44073	0.14966	0.361759
	hsa-miR-6811-3p	cond_C	cond_P	21.8124	13.084	17.4482	0.635197	0.441238	1.43958	0.149986	0.362159
	hsa-miR-668-3p	cond_C	cond_P	553.312	1034.32	793.814	-0.778862	0.541037	-1.43957	0.149988	0.362159
	Pre_miRNA_80268_length_118_cov_1.406780	cond_C	cond_P	30.9776	41.0304	36.004	-0.427387	0.297036	-1.43884	0.150196	0.36238
	hsa-miR-3942-3p	cond_C	cond_P	1.571	2.57539	2.0732	-0.80713	0.561075	-1.43854	0.15028	0.36238
	hsa-miR-19a-5p	cond_C	cond_P	1.45508	2.80463	2.12985	-0.776223	0.539649	-1.43839	0.150325	0.36238
	hsa-miR-4478	cond_C	cond_P	9.68475	13.6013	11.643	-0.516871	0.359535	-1.43761	0.150545	0.362714
	hsa-miR-576-5p	cond_C	cond_P	5.1638	7.07301	6.1184	-0.537575	0.374215	-1.43654	0.150848	0.363165
	Pre_miRNA_65974_length_126_cov_1.968254	cond_C	cond_P	90.3827	66.3459	78.3643	0.41936	0.291957	1.43637	0.150896	0.363165
	Pre_miRNA_44589_length_29_cov_1.000000	cond_C	cond_P	182.429	138.449	160.439	0.390952	0.272429	1.43506	0.15127	0.363722
	Pre_miRNA_47078_length_67_cov_1.388060	cond_C	cond_P	17.212	24.002	20.607	-0.475241	0.331182	-1.43498	0.151291	0.363722
	hsa-miR-4501	cond_C	cond_P	8.93504	5.79732	7.36618	0.600156	0.419699	1.42997	0.152726	0.366972
	hsa-miR-6802-3p	cond_C	cond_P	5.66213	7.39824	6.53018	-0.52627	0.368348	-1.42873	0.153082	0.36753
	Pre_miRNA_57059_length_170_cov_1.864706	cond_C	cond_P	53.6	65.2089	59.4044	-0.265681	0.185975	-1.42858	0.153124	0.36753
	Pre_miRNA_65329_length_79_cov_1.063291	cond_C	cond_P	4.69686	7.5235	6.11018	-0.67083	0.470422	-1.42602	0.153863	0.36901
	Pre_miRNA_22162_length_29_cov_2.068965	cond_C	cond_P	37.6676	51.0699	44.3687	-0.432833	0.303642	-1.42547	0.154021	0.36901
	Pre_miRNA_58141_length_103_cov_2.029126	cond_C	cond_P	57.2573	45.1495	51.2034	0.333472	0.234	1.4251	0.154129	0.36901
	hsa-miR-1231	cond_C	cond_P	6.58398	4.30175	5.44287	0.487545	0.342236	1.42459	0.154276	0.36901
	hsa-miR-4464	cond_C	cond_P	9.15334	5.86212	7.50773	0.605554	0.425138	1.42437	0.154339	0.36901
	Pre_miRNA_34008_length_65_cov_4.784616	cond_C	cond_P	66.3292	52.6359	59.4826	0.34498	0.242319	1.42366	0.154545	0.36901
	hsa-miR-377-3p	cond_C	cond_P	4.56525	7.69046	6.12785	-0.696062	0.488937	-1.42362	0.154556	0.36901
	hsa-miR-4796-5p	cond_C	cond_P	2.80775	4.27697	3.54236	-0.619756	0.43535	-1.42358	0.154568	0.36901
	hsa-miR-6131	cond_C	cond_P	3.00138	4.27736	3.63937	-0.692283	0.4863	-1.42357	0.154571	0.36901
	hsa-miR-6839-3p	cond_C	cond_P	10.375	15.3082	12.8416	-0.580721	0.407934	-1.42357	0.154572	0.36901
	Pre_miRNA_40253_length_76_cov_1.657895	cond_C	cond_P	47.6064	37.175	42.3907	0.322634	0.226964	1.42152	0.155165	0.370226
	hsa-miR-5004-5p	cond_C	cond_P	7.41523	9.87463	8.64493	-0.470709	0.331297	-1.42081	0.155373	0.370524
	Pre_miRNA_69226_length_95_cov_4.652632	cond_C	cond_P	65.6067	56.0615	60.8341	0.26329	0.185478	1.41952	0.155746	0.371215
	hsa-miR-6825-5p	cond_C	cond_P	7.87244	11.6672	9.76984	-0.554254	0.39062	-1.41891	0.155926	0.371444
	hsa-miR-891a-5p	cond_C	cond_P	5.14657	23.0042	6.82122	-0.659605	0.46581	-1.41604	0.156764	0.373239
	hsa-miR-181c-5p	cond_C	cond_P	5.64652	8.75767	7.20209	-0.644179	0.455969	-1.41277	0.157724	0.374742
	hsa-miR-640	cond_C	cond_P	63.3485	8.20226	6.71228	-0.596114	0.421948	-1.41277	0.157724	0.374742
	hsa-miR-4771	cond_C	cond_P	3.63071	5.74452	4.68762	-0.592516	0.419412	-1.41273	0.157736	0.374742
	Pre_miRNA_49414_length_185_cov_4.405406	cond_C	cond_P	45.5414	34.1844	39.8629	0.440265	0.311768	1.41216	0.157904	0.374742
	Pre_miRNA_59554_length_78_cov_1.512820	cond_C	cond_P	236.838	189.314	213.076	0.322608	0.228516	1.41175	0.158023	0.374742
	Pre_miRNA_82554_length_69_cov_2.000000	cond_C	cond_P	25.5072	35.8442	30.6757	-0.438182	0.310399	-1.41167	0.158046	0.374742
	Pre_miRNA_56845_length_62_cov_1.983871	cond_C	cond_P	133.845	104.572	119.209	0.358594	0.254058	1.41147	0.158107	0.374742
	hsa-miR-1910-5p	cond_C	cond_P	9.52179	13.3721	11.4469	-0.493726	0.349803	-1.41144	0.158116	0.374742
	Pre_miRNA_64692_length_103_cov_1.252427	cond_C	cond_P	72.7324	59.7967	66.2646	0.31898	0.226018	1.4113	0.158155	0.374742
	hsa-miR-449c-3p	cond_C	cond_P	5.15892	8.09148	6.6252	-0.549245	0.389321	-1.41078	0.15831	0.374909
	Pre_miRNA_60774_length_62_cov_2.483871	cond_C	cond_P	206.908	138.52	172.714	0.543699	0.385547	1.4102	0.15848	0.375113
	Pre_miRNA_47636_length_41_cov_6.682927	cond_C	cond_P	20.7364	26.3156	23.526	-0.389302	0.276592	-1.4075	0.15928	0.376805
	hsa-miR-96-5p	cond_C	cond_P	38.7687	63.0679	50.9183	-0.646129	0.459399	-1.40647	0.159586	0.377327
	Pre_miRNA_116276_length_43_cov_1.000000	cond_C	cond_P	4677.8	2864.54	3771.17	0.641924	0.45667	1.40566	0.159825	0.37769
	Pre_miRNA_59278_length_98_cov_1.948980	cond_C	cond_P	15.5594	22.6889	19.1241	-0.550567	0.39182	-1.40515	0.159975	0.377845
	Pre_miRNA_72917_length_29_cov_1.000000	cond_C	cond_P	151.401	102.195	126.798	0.533129	0.380095	1.40262	0.16073	0.37911
	hsa-miR-6834-3p	cond_C	cond_P	9.86815	14.8154	12.3418	-0.535184	0.381626	-1.40238	0.160802	0.37911
	hsa-miR-6812-5p	cond_C	cond_P	12.439	19.3749	15.9069	-0.626325	0.446661	-1.40224	0.160844	0.37911
	Pre_miRNA_52255_length_276_cov_4.894928	cond_C	cond_P	64.4566	52.2488	58.3527	0.292251	0.208446	1.40204	0.160902	0.37911
	hsa-miR-6858-3p	cond_C	cond_P	10.157	15.2476	12.7023	-0.598107	0.426633	-1.40192	0.160938	0.37911
	hsa-miR-6838-3p	cond_C	cond_P	7.49415	11.3523	9.4232	-0.634815	0.452938	-1.40155	0.161049	0.379171
	Pre_miRNA_64616_length_151_cov_4.476821	cond_C	cond_P	37.3807	27.9005	32.6406	0.378252	0.269943	1.40123	0.161146	0.379198
	hsa-miR-6715b-5p	cond_C	cond_P	6.33376	3.65342	4.99359	0.662691	0.473356	1.39998	0.161518	0.379816
	hsa-miR-4429	cond_C	cond_P	20.1048	10.3682	15.2365	0.785733	0.561327	1.39978	0.16158	0.379816
	hsa-miR-6767-5p	cond_C	cond_P	14.8917	24.381	19.6363	-0.668987	0.478026	-1.39948	0.16167	0.379826
	Pre_miRNA_61001_length_184_cov_4.684783	cond_C	cond_P	48.5024	35.7548	32.2138	-0.313295	0.223975	-1.3988	0.161873	0.380102
	hsa-miR-4742-5p	cond_C	cond_P	5.52187	8.03186	6.77686	-0.557796	0.398915	-1.39828	0.162028	0.380264
	hsa-miR-1269a	cond_C	cond_P	3.23883	1.51778	2.37831	0.789453	0.564732	1.39793	0.162135	0.380315
	hsa-miR-1537-3p	cond_C	cond_P	3.25783	6.05649	4.65716	-0.768598	0.550096	-1.39721	0.162351	0.380533
	Pre_miRNA_60260_length_97_cov_2.639175	cond_C	cond_P	100.095	74.4128	87.254	0.41533	0.297292	1.39705	0.1624	0.380533
	hsa-miR-1237-5p	cond_C	cond_P	133.161	74.8249	103.993	0.735913	0.526893	1.3967	0.162503	0.380573
	hsa-miR-6807-5p	cond_C	cond_P	13.7432	19.5035	16.6233	-0.532197	0.38154	-1.39486	0.163057	0.381669
	hsa-miR-7114-5p	cond_C	cond_P	6.97685	10.6485	8.81265	-0.575716	0.412932	-1.39421	0.163253	0.381929
	hsa-miR-8059	cond_C	cond_P	39.2514	59.6383	49.4449	-0.549378	0.394196	-1.39367	0.163418	0.381965
	hsa-miR-6506-5p	cond_C	cond_P	3.35447	5.87623	4.61535	-0.755661	0.542317	-1.39339	0.163501	0.381965
	Pre_miRNA_68055_length_68_cov_2.000000	cond_C	cond_P	60.5558	45.1342	52.845	0.40371	0.28975	1.39331	0.163527	0.381965
	Pre_miRNA_55094_length_76_cov_1.197368	cond_C	cond_P	67.5139	54.2939	60.9039	0.321097	0.23053	1.39286	0.163661	0.382076
	Pre_miRNA_67672_length_113_cov_3.407080	cond_C	cond_P	80.6861	58.3663	69.5262	0.459509	0.330089	1.39208	0.163899	0.3824
	hsa-miR-1185-5p	cond_C	cond_P	2.36137	4.31694	3.33916	-0.724948	0.52109	-1.39121	0.164161	0.3824
	hsa-miR-139-5p	cond_C	cond_P	3.34866	5.55589	4.45228	-0.728209	0.523456	-1.39116	0.164178	0.3824
	Pre_miRNA_77190_length_81_cov_3.098765	cond_C	cond_P	861.904	577.364	719.634	0.541373	0.389155	1.39115	0.16418	0.3824
	hsa-miR-2053	cond_C	cond_P	4.57394	7.08736	5.83065	-0.620595	0.44623	-1.39075	0.164301	0.3824
	Pre_miRNA_59272_length_66_cov_5.000000	cond_C	cond_P	254.073	315.809	284.941	-0.305117	0.219398	-1.3907	0.164317	0.3824
	hsa-miR-4720-3p	cond_C	cond_P	1.55868	2.75579	2.15724	-0.714285	0.513824	-1.39014	0.164488	0.382598
	Pre_miRNA_64847_length_157_cov_1.738853	cond_C	cond_P	22.6889	33.3171	28.003	-0.563001	0.405606	-1.38805	0.165122	0.383872
	hsa-miR-3123	cond_C	cond_P	5.82337	2.98324	4.40331	0.653104	0.471639	1.38475	0.166128	0.386009
	Pre_miRNA_56237_length_107_cov_2.467290	cond_C	cond_P	466.583	140.958	176.618	0.553369	0.399817	1.38405	0.166342	0.386303
	Pre_miRNA_44106_length_295_cov_13.901695	cond_C	cond_P	73.2341	53.1539	63.194	0.457428	0.330994	1.38198	0.166977	0.387501
	Pre_miRNA_55267_length_81_cov_2.456790	cond_C	cond_P	50.6598	36.8963	43.7781	0.455152	0.32945	1.38155	0.16711	0.387501
	hsa-let-7d-3p	cond_C	cond_P	29.9667	45.838	37.9024	-0.560414	0.405651	-1.38152	0.16712	0.387501
	Pre_miRNA_70194_length_77_cov_1.000000	cond_C	cond_P	46.8225	60.301	53.5617	-0.329025	0.238318	-1.38061	0.167398	0.387943
	hsa-miR-8074	cond_C	cond_P	8.59652	5.03111	6.81381	0.587186	0.425413	1.38027	0.167503	0.387985
	Pre_miRNA_43759_length_163_cov_10.282208	cond_C	cond_P	1979.7	1429.37	1704.53	0.449354	0.326129	1.37784	0.168253	0.389518
	hsa-miR-4422	cond_C	cond_P	5.87707	9.23174	7.5544	-0.641428	0.465817	-1.377	0.168514	0.389918
	Pre_miRNA_48712_length_158_cov_3.253165	cond_C	cond_P	40.7985	51.5943	46.1964	-0.327977	0.238284	-1.37641	0.168694	0.390133
	Pre_miRNA_50210_length_125_cov_1.400000	cond_C	cond_P	38.5961	30.1636	34.3799	0.345542	0.251142	1.37588	0.168858	0.390212
	Pre_miRNA_69944_length_71_cov_3.000000	cond_C	cond_P	25.4439	33.5085	29.4762	-0.396178	0.287976	-1.37573	0.168904	0.390212
	hsa-miR-505-5p	cond_C	cond_P	7.56063	10.9977	9.27915	-0.509138	0.370221	-1.37523	0.169061	0.390213
	hsa-miR-6763-3p	cond_C	cond_P	11.7022	17.9656	14.8339	-0.592708	0.431035	-1.37508	0.169107	0.390213
	Pre_miRNA_74468_length_83_cov_1.987952	cond_C	cond_P	473.218	372.7	422.959	0.338733	0.246382	1.37483	0.169184	0.390213
	Pre_miRNA_42560_length_150_cov_4.086667	cond_C	cond_P	164.61	114.27	139.44	0.498699	0.362796	1.3746	0.169256	0.390213
	Pre_miRNA_56545_length_29_cov_1.000000	cond_C	cond_P	38.3415	29.1897	33.7656	0.327254	0.238173	1.37402	0.169435	0.390423
	Pre_miRNA_66568_length_164_cov_3.140244	cond_C	cond_P	31.5289	41.547	36.5379	-0.371	0.270067	-1.37374	0.169524	0.390424
	hsa-miR-4695-3p	cond_C	cond_P	27.7469	22.1302	24.9385	0.358945	0.261392	1.37321	0.169688	0.3906
	hsa-miR-4502	cond_C	cond_P	16.9459	26.7798	21.8628	-0.623414	0.454578	-1.37141	0.170246	0.391681
	Pre_miRNA_14972_length_80_cov_13.100000	cond_C	cond_P	3218.19	2195.51	2706.85	0.518114	0.377919	1.37097	0.170385	0.391683
	hsa-miR-135a-5p	cond_C	cond_P	121.502	183.042	152.272	-0.549677	0.401009	-1.37073	0.170458	0.391683
	Pre_miRNA_65488_length_111_cov_3.495496	cond_C	cond_P	28.2195	35.6443	31.9319	-0.340903	0.248832	-1.37001	0.170684	0.391683
	hsa-miR-6870-5p	cond_C	cond_P	34.3346	21.3021	27.8183	0.597524	0.436173	1.36992	0.17071	0.391683
	Pre_miRNA_67791_length_66_cov_1.621212	cond_C	cond_P	34.2303	42.271	38.2507	-0.295254	0.215542	-1.36982	0.170742	0.391683
	hsa-miR-4268	cond_C	cond_P	13.336	21.7253	17.5307	-0.633525	0.462524	-1.36971	0.170777	0.391683
	Pre_miRNA_42410_length_88_cov_2.465909	cond_C	cond_P	100.879	157.684	129.281	-0.591951	0.432294	-1.36933	0.170898	0.391758
	hsa-miR-4769-3p	cond_C	cond_P	22.6128	32.6634	27.6381	-0.493999	0.361006	-1.36839	0.171189	0.39205
	hsa-miR-802	cond_C	cond_P	12.7105	6.52394	9.6172	0.75947	0.555025	1.36835	0.171202	0.39205
	hsa-miR-6803-5p	cond_C	cond_P	33.2332	46.0249	39.6291	-0.464162	0.339476	-1.36729	0.171535	0.39261
	Pre_miRNA_92877_length_97_cov_4.319588	cond_C	cond_P	34.9278	43.0693	38.9985	-0.312727	0.228869	-1.3664	0.171813	0.393044
	hsa-miR-4516	cond_C	cond_P	25.1141	15.5848	20.3494	0.590046	0.431987	1.36589	0.171974	0.39321
	Pre_miRNA_90630_length_80_cov_17.799999	cond_C	cond_P	87.9915	65.8429	76.9172	0.386438	0.283251	1.36429	0.172475	0.394152
	Pre_miRNA_72375_length_112_cov_1.366071	cond_C	cond_P	134.883	169.173	152.028	-0.309475	0.227057	-1.36298	0.172888	0.394892
	Pre_miRNA_49285_length_198_cov_1.767677	cond_C	cond_P	23.5009	16.6602	20.0806	0.486155	0.356894	1.36218	0.173141	0.395135
	Pre_miRNA_44153_length_254_cov_13.877953	cond_C	cond_P	97.3241	81.1191	89.2216	0.262425	0.192665	1.36208	0.173172	0.395135
	Pre_miRNA_51967_length_92_cov_1.619565	cond_C	cond_P	43.0513	35.9953	39.5233	0.268483	0.197157	1.36178	0.173269	0.395152
	hsa-miR-6083	cond_C	cond_P	5.99436	10.2382	8.11629	-0.749197	0.550922	-1.3599	0.173863	0.396304
	Pre_miRNA_80388_length_90_cov_1.466667	cond_C	cond_P	29.9932	42.3216	36.1574	-0.491384	0.361566	-1.35904	0.174133	0.396715
	Pre_miRNA_63770_length_79_cov_2.341772	cond_C	cond_P	138.627	167.761	153.194	-0.263253	0.193893	-1.35772	0.174551	0.397443
	hsa-miR-3917	cond_C	cond_P	4.88935	8.92466	6.907	-0.73637	0.542544	-1.35725	0.174701	0.397443
	Pre_miRNA_59522_length_83_cov_5.939759	cond_C	cond_P	72.9459	53.1116	45.9617	-0.441579	0.325408	-1.357	0.174781	0.397443
	Pre_miRNA_78508_length_70_cov_2.000000	cond_C	cond_P	39.3926	31.197	35.2948	0.299665	0.220896	1.35659	0.174912	0.397443
	hsa-miR-3156-5p	cond_C	cond_P	5.75312	3.24621	4.49967	0.698784	0.515174	1.35641	0.17497	0.397443
	hsa-miR-582-3p	cond_C	cond_P	3.1855	5.47618	4.33084	-0.749401	0.552515	-1.35635	0.174989	0.397443
	hsa-miR-655-3p	cond_C	cond_P	1.39416	3.28259	2.33837	-0.924083	0.681874	-1.35521	0.175351	0.398059
	hsa-miR-367-3p	cond_C	cond_P	2.41061	13.4004	3.25017	-0.680228	0.503217	-1.35176	0.176453	0.400357
	hsa-miR-6076	cond_C	cond_P	27.8975	20.2968	24.0971	0.411426	0.304467	1.3513	0.176599	0.400394
	Pre_miRNA_55719_length_75_cov_2.346667	cond_C	cond_P	32.4539	24.0517	28.2528	0.355335	0.263012	1.35102	0.176689	0.400394
	hsa-miR-518d-5p	cond_C	cond_P	6.6881	21.1395	5.19573	0.644513	0.477113	1.35086	0.17674	0.400394
	hsa-miR-636	cond_C	cond_P	14.1403	9.85048	11.9954	0.533038	0.395135	1.349	0.177337	0.401541
	hsa-miR-4327	cond_C	cond_P	3.07978	5.15602	4.1179	-0.715691	0.53115	-1.34744	0.17784	0.402335
	Pre_miRNA_52499_length_223_cov_3.058296	cond_C	cond_P	46.1851	35.6091	40.8971	0.368068	0.27318	1.34735	0.177869	0.402335
	hsa-miR-6515-5p	cond_C	cond_P	30.2269	42.422	36.3245	-0.46539	0.345505	-1.34699	0.177984	0.402392
	hsa-miR-320d	cond_C	cond_P	4.65348	7.15531	5.9044	-0.614	0.45622	-1.34584	0.178353	0.403021
	hsa-miR-4301	cond_C	cond_P	4.37395	7.35001	5.86198	-0.756055	0.562284	-1.34461	0.17875	0.403509
	hsa-miR-6125	cond_C	cond_P	36.4747	16.4049	19.1755	0.46222	0.343758	1.34461	0.178751	0.403509
	hsa-miR-6769a-5p	cond_C	cond_P	6.28151	9.55611	7.91881	-0.638623	0.47514	-1.34408	0.178924	0.403674
	hsa-miR-298	cond_C	cond_P	13.8437	18.8939	16.3688	-0.426751	0.317565	-1.34382	0.179006	0.403674
	hsa-miR-6084	cond_C	cond_P	18.8722	13.5799	16.2261	0.509436	0.37975	1.3415	0.179757	0.404991
	Pre_miRNA_66199_length_87_cov_2.011494	cond_C	cond_P	23.7417	30.6308	27.1863	-0.354446	0.264225	-1.34145	0.179773	0.404991
	hsa-miR-454-3p	cond_C	cond_P	98.9676	62.6589	80.8132	0.60113	0.449095	1.33854	0.180721	0.406794
	Pre_miRNA_67456_length_159_cov_1.383648	cond_C	cond_P	63.5099	51.892	57.701	0.29112	0.217588	1.33794	0.180916	0.406794
	Pre_miRNA_50774_length_103_cov_15.883495	cond_C	cond_P	45.5831	57.3855	51.4843	-0.326802	0.244276	-1.33784	0.180949	0.406794
	Pre_miRNA_53993_length_78_cov_1.000000	cond_C	cond_P	46.4871	53.813	50.1501	-0.225255	0.168374	-1.33783	0.180953	0.406794
	hsa-miR-3922-5p	cond_C	cond_P	5.56907	8.6286	7.09884	-0.696857	0.521085	-1.33732	0.181118	0.406794
	hsa-miR-143-5p	cond_C	cond_P	21.2982	9.52022	8.01249	-0.58947	0.440789	-1.3373	0.181123	0.406794
	Pre_miRNA_53853_length_75_cov_1.866667	cond_C	cond_P	49.951	61.4117	55.6813	-0.305636	0.228614	-1.33691	0.181252	0.406878
	hsa-miR-1303	cond_C	cond_P	104.833	165.138	134.985	-0.600867	0.449776	-1.33592	0.181574	0.407198
	Pre_miRNA_26304_length_123_cov_2.382114	cond_C	cond_P	44.4753	64.0171	54.2462	-0.493895	0.36977	-1.33568	0.181653	0.407198
	hsa-miR-4521	cond_C	cond_P	17.3957	11.6538	14.5247	0.541856	0.405784	1.33533	0.181768	0.407198
	Pre_miRNA_96593_length_58_cov_2.000000	cond_C	cond_P	134.553	101.358	117.955	0.390957	0.292847	1.33502	0.181869	0.407198
	hsa-miR-5571-3p	cond_C	cond_P	66.7027	7.88572	6.52816	-0.651833	0.48829	-1.33493	0.181899	0.407198
	hsa-miR-3925-5p	cond_C	cond_P	6.38619	9.13749	7.76184	-0.575475	0.431181	-1.33465	0.181992	0.407198
	hsa-miR-4639-5p	cond_C	cond_P	28.0959	18.445	23.2704	0.572796	0.42922	1.3345	0.182038	0.407198
	hsa-miR-3162-5p	cond_C	cond_P	10.2157	13.9467	12.0812	-0.474975	0.356035	-1.33407	0.182181	0.407198
	hsa-miR-3189-3p	cond_C	cond_P	4.0894	6.04581	5.06761	-0.576527	0.432245	-1.3338	0.18227	0.407198
	hsa-miR-3613-5p	cond_C	cond_P	54.0435	85.0758	69.5596	-0.600144	0.449995	-1.33367	0.182312	0.407198
	Pre_miRNA_83255_length_128_cov_1.812500	cond_C	cond_P	40.7219	55.0805	47.9012	-0.413174	0.309973	-1.33294	0.182553	0.40753
	hsa-miR-1255b-2-3p	cond_C	cond_P	5.58666	8.48212	7.03439	-0.639357	0.479774	-1.33262	0.182656	0.407555
	hsa-miR-599	cond_C	cond_P	4.92899	8.25905	6.59402	-0.693189	0.520325	-1.33222	0.182787	0.407642
[truncated: 2,439 more rows]

## Sheet: edgeR
	miRNA	sampleA (HC)	sampleB (AAV)	logFC	logCPM	PValue	FDR
Validated significant	hsa-miR-31-3p	cond_C	cond_P	-4.60002	5.48246	3.05886e-12	1.04409e-08
	hsa-miR-106b-5p	cond_C	cond_P	-5.06812	7.75464	4.70524e-12	1.04409e-08
	hsa-miR-30a-5p	cond_C	cond_P	-4.43604	11.1719	1.36238e-07	1.1408e-05
	hsa-miR-99a-5p	cond_C	cond_P	-3.395	7.62984	1.25348e-06	6.70236e-05
	hsa-miR-182-5p	cond_C	cond_P	0.0810508	11.977	0.847467	0.949012
Validated nonsignificant	hsa-miR-200a-3p	cond_C	cond_P	-4.68538	9.52261	2.18734e-10	1.65669e-07
	hsa-miR-24-3p	cond_C	cond_P	-4.39953	8.29198	3.87146e-10	2.14769e-07
	hsa-miR-191-5p	cond_C	cond_P	-3.62304	7.91491	7.52339e-10	2.38491e-07
	hsa-miR-192-5p	cond_C	cond_P	-5.01262	7.11813	1.29855e-08	2.50564e-06
	hsa-miR-26a-5p	cond_C	cond_P	-4.50648	11.2384	6.9749e-08	7.37015e-06
	hsa-miR-138-5p	cond_C	cond_P	-3.50558	4.63018	2.23978e-10	1.65669e-07
	hsa-miR-141-3p	cond_C	cond_P	-4.9734	7.73242	5.93192e-10	2.19382e-07
	hsa-miR-424-5p	cond_C	cond_P	-4.50332	6.2918	1.62215e-09	4.49944e-07
	hsa-let-7f-5p	cond_C	cond_P	-3.95414	10.1313	3.21163e-09	7.50169e-07
	hsa-miR-27a-3p	cond_C	cond_P	-4.86724	7.84214	8.61279e-09	1.82017e-06
	hsa-miR-8060	cond_C	cond_P	-4.09284	9.54495	2.14235e-08	3.27854e-06
	hsa-miR-23b-3p	cond_C	cond_P	-3.3069	9.31803	7.86374e-08	8.11611e-06
	hsa-miR-6748-3p	cond_C	cond_P	3.44889	8.3102	1.31041e-07	1.13911e-05
	hsa-miR-10a-5p	cond_C	cond_P	-4.60189	10.4801	1.5315e-07	1.25867e-05
	hsa-miR-3614-3p	cond_C	cond_P	2.07456	8.71302	8.52791e-06	0.000340963
Reference	hsa-miR-711	cond_C	cond_P	0.252735	10.3543	0.501998	0.751896
	hsa-miR-6724-5p	cond_C	cond_P	0.19247	6.58873	0.570149	0.799722
	hsa-miR-4503	cond_C	cond_P	0.23984	9.3289	0.606017	0.825255
	hsa-miR-558	cond_C	cond_P	0.0691347	10.2357	0.854303	0.952852
	hsa-miR-574-3p	cond_C	cond_P	-0.0476032	9.17734	0.907624	0.975534
	hsa-miR-498	cond_C	cond_P	0.0690295	9.90592	0.873922	0.960729
	hsa-miR-1305	cond_C	cond_P	0.0266342	9.60479	0.953236	0.995077
	hsa-miR-4326	cond_C	cond_P	-0.00419689	7.30949	0.983687	1
	hsa-miR-451a	cond_C	cond_P	-3.45958	6.60208	9.39895e-12	1.39042e-08
	hsa-miR-425-5p	cond_C	cond_P	-3.47527	5.46786	1.41534e-10	1.57032e-07
	hsa-miR-200b-3p	cond_C	cond_P	-4.13935	8.75773	3.20832e-10	2.03407e-07
	hsa-miR-455-3p	cond_C	cond_P	-3.56113	5.55364	4.57822e-10	2.17953e-07
	hsa-miR-200c-3p	cond_C	cond_P	-4.36008	9.57903	4.91107e-10	2.17953e-07
	hsa-miR-106a-5p	cond_C	cond_P	-3.74869	5.37058	5.89567e-10	2.19382e-07
	hsa-miR-222-3p	cond_C	cond_P	-4.40632	6.84395	7.42756e-10	2.38491e-07
	hsa-miR-484	cond_C	cond_P	-2.8187	5.92834	1.39606e-09	4.13047e-07
	hsa-miR-5001-5p	cond_C	cond_P	2.73326	6.26326	1.8084e-09	4.72099e-07
	hsa-miR-100-5p	cond_C	cond_P	-3.25314	5.33408	2.48818e-09	6.13473e-07
	hsa-miR-652-3p	cond_C	cond_P	-4.12762	5.79829	5.65995e-09	1.25594e-06
	hsa-let-7e-5p	cond_C	cond_P	-4.14074	7.86456	1.01375e-08	2.04502e-06
	hsa-miR-23a-3p	cond_C	cond_P	-3.9196	9.17329	1.62845e-08	2.94183e-06
	hsa-miR-20a-5p	cond_C	cond_P	-3.6663	8.11919	1.65718e-08	2.94183e-06
	hsa-miR-3180-5p	cond_C	cond_P	3.5702	7.06138	1.76798e-08	3.01781e-06
	hsa-miR-92a-3p	cond_C	cond_P	-4.27966	7.9187	1.94022e-08	3.18915e-06
	hsa-miR-140-3p	cond_C	cond_P	-3.63946	5.67454	2.11376e-08	3.27854e-06
	hsa-miR-3184-3p	cond_C	cond_P	-2.64167	6.22724	2.5706e-08	3.80277e-06
	hsa-let-7a-5p	cond_C	cond_P	-4.4394	10.7801	2.8131e-08	3.91477e-06
	hsa-miR-29c-5p	cond_C	cond_P	-2.75126	5.23473	2.82273e-08	3.91477e-06
	hsa-miR-125a-5p	cond_C	cond_P	-3.78078	8.32809	3.11645e-08	4.19115e-06
	hsa-miR-30e-5p	cond_C	cond_P	-3.51408	7.12311	3.25502e-08	4.24876e-06
	hsa-miR-378a-3p	cond_C	cond_P	-3.40223	5.56849	3.4201e-08	4.33668e-06
	hsa-miR-30d-5p	cond_C	cond_P	-4.04608	9.73587	3.83006e-08	4.71638e-06
	hsa-miR-3180	cond_C	cond_P	3.21005	7.11769	3.93208e-08	4.71638e-06
	hsa-miR-135b-5p	cond_C	cond_P	-3.65891	5.70524	4.41509e-08	5.0492e-06
	hsa-miR-660-5p	cond_C	cond_P	-3.92507	7.54244	4.43711e-08	5.0492e-06
	hsa-miR-26b-5p	cond_C	cond_P	-3.76428	7.99492	4.60234e-08	5.10629e-06
	hsa-miR-320a	cond_C	cond_P	-3.66762	7.66037	5.77462e-08	6.25067e-06
	Pre_miRNA_45625_length_90_cov_1.544444	cond_C	cond_P	2.15478	7.01252	9.5965e-08	9.67938e-06
	hsa-let-7b-5p	cond_C	cond_P	-3.6899	10.054	9.99069e-08	9.73561e-06
	hsa-miR-423-3p	cond_C	cond_P	-3.15943	5.26492	1.0091e-07	9.73561e-06
	hsa-miR-10b-5p	cond_C	cond_P	-4.575	10.2765	1.13583e-07	1.07251e-05
	hsa-miR-30c-2-3p	cond_C	cond_P	-2.98214	4.25457	1.20434e-07	1.11352e-05
	hsa-miR-223-3p	cond_C	cond_P	-3.24629	7.54635	1.24614e-07	1.12865e-05
	hsa-miR-455-5p	cond_C	cond_P	-2.42831	4.11982	1.28661e-07	1.13911e-05
	hsa-miR-93-5p	cond_C	cond_P	-3.23148	7.42407	1.33469e-07	1.13911e-05
	hsa-miR-31-5p	cond_C	cond_P	-3.3483	8.14164	1.78708e-07	1.44201e-05
	hsa-miR-30b-5p	cond_C	cond_P	-3.70254	8.69875	1.91327e-07	1.51627e-05
	hsa-miR-151a-5p	cond_C	cond_P	-4.57129	8.08182	1.98291e-07	1.5354e-05
	hsa-miR-19b-3p	cond_C	cond_P	-2.88317	7.8725	2.00661e-07	1.5354e-05
	hsa-miR-335-5p	cond_C	cond_P	-3.05416	5.61438	2.17685e-07	1.61123e-05
	hsa-miR-103b	cond_C	cond_P	-3.36262	8.78251	2.18127e-07	1.61123e-05
	Pre_miRNA_28826_length_34_cov_12.411765	cond_C	cond_P	2.79599	8.52973	2.21462e-07	1.61123e-05
	hsa-miR-92b-3p	cond_C	cond_P	-2.53397	5.061	2.49106e-07	1.76944e-05
	hsa-miR-101-3p	cond_C	cond_P	-3.20096	7.87758	2.51182e-07	1.76944e-05
	hsa-miR-6754-3p	cond_C	cond_P	-3.19017	5.39062	2.85042e-07	1.97659e-05
	hsa-miR-30e-3p	cond_C	cond_P	-3.19606	4.9727	2.99922e-07	2.04778e-05
	hsa-miR-25-3p	cond_C	cond_P	-2.96204	4.06085	3.1691e-07	2.13098e-05
	hsa-miR-98-5p	cond_C	cond_P	-2.59499	5.10977	3.27114e-07	2.16676e-05
	hsa-miR-148a-3p	cond_C	cond_P	-2.39882	5.58909	3.89557e-07	2.54244e-05
	hsa-miR-183-5p	cond_C	cond_P	-2.39019	5.50894	4.36942e-07	2.81036e-05
	hsa-miR-19a-3p	cond_C	cond_P	-3.121	6.21584	5.00906e-07	3.17574e-05
	hsa-miR-665	cond_C	cond_P	-2.39708	6.15056	5.32856e-07	3.27597e-05
	Pre_miRNA_78394_length_66_cov_1.000000	cond_C	cond_P	2.34747	8.58363	5.47549e-07	3.27597e-05
	hsa-miR-186-5p	cond_C	cond_P	-2.44873	5.11322	5.50976e-07	3.27597e-05
	Pre_miRNA_13846_length_50_cov_29.680000	cond_C	cond_P	-3.19288	10.2936	5.53161e-07	3.27597e-05
	hsa-miR-4494	cond_C	cond_P	-2.99981	3.63121	5.53623e-07	3.27597e-05
	hsa-miR-21-3p	cond_C	cond_P	-2.61753	4.68968	6.75315e-07	3.94349e-05
	hsa-miR-29c-3p	cond_C	cond_P	-2.95721	7.39275	7.25995e-07	4.18437e-05
	hsa-miR-30a-3p	cond_C	cond_P	-4.50282	7.52984	8.3387e-07	4.74451e-05
	hsa-miR-30c-5p	cond_C	cond_P	-4.05005	10.2695	8.96115e-07	5.03413e-05
	hsa-miR-203a-3p	cond_C	cond_P	-2.9084	7.71423	9.92001e-07	5.50312e-05
	hsa-miR-1273f	cond_C	cond_P	-2.55186	5.79226	1.16526e-06	6.38449e-05
	hsa-miR-345-5p	cond_C	cond_P	-2.74395	3.70423	1.24945e-06	6.70236e-05
	hsa-miR-95-3p	cond_C	cond_P	-3.66481	4.74298	1.28157e-06	6.7234e-05
	Pre_miRNA_81861_length_80_cov_1.775000	cond_C	cond_P	-2.25705	7.08146	1.28772e-06	6.7234e-05
	hsa-miR-4451	cond_C	cond_P	1.95044	5.43503	1.34714e-06	6.95188e-05
	hsa-miR-361-5p	cond_C	cond_P	-3.22415	5.66301	1.52696e-06	7.78926e-05
	hsa-miR-4286	cond_C	cond_P	-2.1603	5.69236	1.78456e-06	8.99984e-05
	Pre_miRNA_55710_length_96_cov_1.645833	cond_C	cond_P	-2.24593	10.6247	1.94694e-06	9.70843e-05
	hsa-miR-3191-3p	cond_C	cond_P	1.65872	5.84643	2.06768e-06	0.00010196
	hsa-miR-181a-5p	cond_C	cond_P	-2.78424	6.89124	2.15657e-06	0.000105174
	Pre_miRNA_46201_length_106_cov_1.726415	cond_C	cond_P	-2.58788	13.9329	2.30436e-06	0.00011116
	Pre_miRNA_75617_length_79_cov_2.746835	cond_C	cond_P	2.54711	9.82748	2.49393e-06	0.000119011
	hsa-miR-491-3p	cond_C	cond_P	-2.43945	8.48955	2.73627e-06	0.000129187
	hsa-let-7g-5p	cond_C	cond_P	-2.72797	8.97638	3.04148e-06	0.000142085
	hsa-miR-125b-5p	cond_C	cond_P	-3.30993	7.95102	3.22962e-06	0.000148499
	hsa-miR-29b-3p	cond_C	cond_P	-2.82083	9.4991	3.2457e-06	0.000148499
	hsa-miR-4784	cond_C	cond_P	-2.0144	6.09534	3.5945e-06	0.000162779
	hsa-miR-99b-5p	cond_C	cond_P	-2.72689	5.8833	3.87148e-06	0.000173552
	hsa-miR-3065-5p	cond_C	cond_P	-2.39237	4.04495	4.2185e-06	0.000187217
	hsa-miR-130a-3p	cond_C	cond_P	-3.18194	5.88304	4.75532e-06	0.000208952
	hsa-miR-194-5p	cond_C	cond_P	-2.56662	6.4437	5.07068e-06	0.000220624
	hsa-miR-9-5p	cond_C	cond_P	-2.72735	4.89084	6.04001e-06	0.000260248
	hsa-miR-363-5p	cond_C	cond_P	2.93542	7.43006	6.31765e-06	0.000269594
	hsa-miR-15b-5p	cond_C	cond_P	-2.55598	5.67129	6.51332e-06	0.000275296
	hsa-miR-1197	cond_C	cond_P	-2.53308	4.97265	7.29966e-06	0.000305622
	hsa-miR-6776-5p	cond_C	cond_P	-3.14981	7.3304	7.55001e-06	0.000313149
	hsa-miR-10a-3p	cond_C	cond_P	-3.13592	3.41594	8.03741e-06	0.000330278
	hsa-miR-20b-5p	cond_C	cond_P	-2.46313	4.79489	8.14903e-06	0.000331793
	Pre_miRNA_67891_length_168_cov_1.565476	cond_C	cond_P	2.3918	8.45108	8.43779e-06	0.000340427
	hsa-miR-4454	cond_C	cond_P	-2.22413	7.09851	8.87541e-06	0.000351688
	Pre_miRNA_42996_length_29_cov_2.482759	cond_C	cond_P	2.0615	7.19786	9.02034e-06	0.000354268
	hsa-miR-362-3p	cond_C	cond_P	-2.3216	3.83403	9.48691e-06	0.000369324
	Pre_miRNA_75142_length_86_cov_1.593023	cond_C	cond_P	1.99408	8.89749	1.01049e-05	0.00038996
	hsa-miR-500a-3p	cond_C	cond_P	-4.14211	3.03771	1.10202e-05	0.000421616
	hsa-miR-126-3p	cond_C	cond_P	-2.36168	4.0123	1.20826e-05	0.000458314
	Pre_miRNA_72187_length_116_cov_1.025862	cond_C	cond_P	2.41188	10.3813	1.30586e-05	0.00048948
	hsa-miR-9-3p	cond_C	cond_P	-2.59074	3.71704	1.31249e-05	0.00048948
	Pre_miRNA_47153_length_119_cov_1.638655	cond_C	cond_P	2.43296	9.19873	1.34511e-05	0.000497467
	Pre_miRNA_73049_length_177_cov_2.192091	cond_C	cond_P	-2.46959	6.80449	1.4197e-05	0.000518204
	Pre_miRNA_68306_length_66_cov_2.409091	cond_C	cond_P	-2.46521	12.3197	1.42454e-05	0.000518204
	Pre_miRNA_116504_length_59_cov_1.000000	cond_C	cond_P	1.86135	6.54828	1.71911e-05	0.000619964
	hsa-miR-5100	cond_C	cond_P	-2.22795	6.87256	1.73221e-05	0.000619964
	Pre_miRNA_72562_length_134_cov_1.813433	cond_C	cond_P	1.11957	6.08781	1.80375e-05	0.000635239
	Pre_miRNA_27832_length_63_cov_5.761905	cond_C	cond_P	2.20186	6.85024	1.81417e-05	0.000635239
	hsa-miR-4524a-5p	cond_C	cond_P	-2.71573	3.59903	1.81783e-05	0.000635239
	hsa-miR-146b-5p	cond_C	cond_P	-2.73138	4.83153	1.85851e-05	0.000644382
	hsa-miR-19b-1-5p	cond_C	cond_P	-3.2623	1.89804	2.00473e-05	0.000689691
	Pre_miRNA_69146_length_82_cov_1.109756	cond_C	cond_P	1.76713	8.66042	2.161e-05	0.000737734
	hsa-miR-17-3p	cond_C	cond_P	-2.49292	3.84307	2.19854e-05	0.000744818
	Pre_miRNA_74591_length_66_cov_2.000000	cond_C	cond_P	2.00532	8.99159	2.36316e-05	0.000793841
	Pre_miRNA_70818_length_43_cov_1.000000	cond_C	cond_P	1.90041	7.21313	2.37902e-05	0.000793841
	Pre_miRNA_34855_length_121_cov_2.305785	cond_C	cond_P	1.97218	10.0272	2.43435e-05	0.000806243
	Pre_miRNA_54442_length_58_cov_1.258621	cond_C	cond_P	2.0689	8.73139	2.87353e-05	0.000943598
	Pre_miRNA_54064_length_100_cov_6.620000	cond_C	cond_P	2.12409	8.26808	2.89827e-05	0.000943598
	Pre_miRNA_81573_length_86_cov_2.000000	cond_C	cond_P	2.436	8.96604	2.91286e-05	0.000943598
	hsa-miR-301a-3p	cond_C	cond_P	-2.83952	3.64794	2.96116e-05	0.000952292
	hsa-miR-125b-2-3p	cond_C	cond_P	-2.10296	3.19313	3.03381e-05	0.000968635
	Pre_miRNA_80124_length_122_cov_2.524590	cond_C	cond_P	2.08241	10.1326	3.0697e-05	0.000973095
	hsa-miR-3135b	cond_C	cond_P	-2.71025	9.89507	3.17959e-05	0.00100078
	Pre_miRNA_29607_length_32_cov_1.000000	cond_C	cond_P	2.02642	8.14444	3.28052e-05	0.00102528
	hsa-miR-582-5p	cond_C	cond_P	-2.99481	3.19316	3.49515e-05	0.00108472
	hsa-let-7i-5p	cond_C	cond_P	-2.41636	6.31475	3.76393e-05	0.00116002
	Pre_miRNA_84704_length_61_cov_1.000000	cond_C	cond_P	1.80308	6.85734	3.84184e-05	0.00117587
	hsa-miR-204-5p	cond_C	cond_P	-3.30544	8.26005	3.9759e-05	0.00120599
	Pre_miRNA_34214_length_139_cov_2.000000	cond_C	cond_P	1.72689	9.40933	3.9946e-05	0.00120599
	hsa-miR-181b-5p	cond_C	cond_P	-1.98855	5.11135	4.07377e-05	0.00122158
	Pre_miRNA_71870_length_95_cov_2.747368	cond_C	cond_P	-2.1048	8.19319	4.24719e-05	0.00126504
	hsa-miR-6872-3p	cond_C	cond_P	-1.65178	6.6075	4.35924e-05	0.00128975
	hsa-miR-7975	cond_C	cond_P	-2.70783	3.13498	4.45118e-05	0.00130252
	hsa-miR-190a-5p	cond_C	cond_P	-2.87471	4.29485	4.46109e-05	0.00130252
	Pre_miRNA_80175_length_74_cov_1.608108	cond_C	cond_P	3.39553	9.42248	4.67548e-05	0.0013562
	hsa-miR-4661-5p	cond_C	cond_P	-4.4857	4.08526	4.84581e-05	0.00139408
	hsa-miR-148b-3p	cond_C	cond_P	-2.35727	4.5475	4.86892e-05	0.00139408
	hsa-miR-3151-5p	cond_C	cond_P	1.29503	5.18598	5.15104e-05	0.00146541
	hsa-miR-374c-3p	cond_C	cond_P	-2.70817	5.01924	5.4157e-05	0.00152631
	Pre_miRNA_42963_length_101_cov_1.376238	cond_C	cond_P	-1.93736	8.06893	5.43392e-05	0.00152631
	hsa-miR-32-3p	cond_C	cond_P	-2.0912	3.06175	5.63957e-05	0.00156448
	Pre_miRNA_69346_length_52_cov_1.000000	cond_C	cond_P	-1.90592	8.08894	5.66524e-05	0.00156448
	Pre_miRNA_73013_length_29_cov_1.275862	cond_C	cond_P	1.93241	7.92143	5.67555e-05	0.00156448
	Pre_miRNA_50926_length_88_cov_3.170455	cond_C	cond_P	-2.07131	14.1517	5.73059e-05	0.0015699
	Pre_miRNA_58827_length_59_cov_2.220339	cond_C	cond_P	1.75024	9.33304	5.78834e-05	0.00157599
	hsa-miR-328-3p	cond_C	cond_P	1.98996	5.99351	6.04264e-05	0.0016352
	Pre_miRNA_36369_length_92_cov_3.010870	cond_C	cond_P	2.1509	8.9034	6.0926e-05	0.00163873
	Pre_miRNA_114796_length_65_cov_2.000000	cond_C	cond_P	2.20066	7.62057	6.14223e-05	0.00164212
	hsa-miR-3656	cond_C	cond_P	1.8021	4.33916	6.2596e-05	0.00166348
	Pre_miRNA_67999_length_147_cov_1.435374	cond_C	cond_P	-2.15042	4.40053	6.4967e-05	0.00171621
	Pre_miRNA_54275_length_64_cov_1.546875	cond_C	cond_P	1.35279	6.41807	7.01254e-05	0.00184152
	Pre_miRNA_79611_length_95_cov_1.347368	cond_C	cond_P	-1.28111	6.46146	7.13336e-05	0.00186223
	hsa-miR-4731-3p	cond_C	cond_P	-2.19039	2.69216	7.31171e-05	0.00189762
	Pre_miRNA_64629_length_83_cov_3.144578	cond_C	cond_P	1.67383	8.36752	7.53053e-05	0.00194305
	hsa-miR-5089-5p	cond_C	cond_P	-3.0044	3.65403	7.68753e-05	0.0019721
	hsa-miR-519a-5p	cond_C	cond_P	1.63622	4.86352	7.83607e-05	0.00199865
	hsa-miR-586	cond_C	cond_P	-2.23508	4.88288	7.8956e-05	0.00200233
	hsa-miR-21-5p	cond_C	cond_P	-1.86616	13.4208	8.62511e-05	0.0021749
	hsa-miR-3169	cond_C	cond_P	2.22273	4.40152	8.71821e-05	0.00218595
	hsa-miR-208a-5p	cond_C	cond_P	2.0501	4.41858	8.80893e-05	0.00219629
	hsa-miR-196a-5p	cond_C	cond_P	-2.18247	4.07464	8.87523e-05	0.00220046
	hsa-miR-6893-3p	cond_C	cond_P	1.77814	9.46996	8.99751e-05	0.00221487
	hsa-miR-17-5p	cond_C	cond_P	-2.50265	7.12315	9.03317e-05	0.00221487
	hsa-miR-125a-3p	cond_C	cond_P	-1.93713	3.29166	9.10042e-05	0.00221708
	Pre_miRNA_11416_length_91_cov_11.549451	cond_C	cond_P	2.21185	7.53425	9.14206e-05	0.00221708
	hsa-miR-502-3p	cond_C	cond_P	-2.27482	5.07746	9.3012e-05	0.00224341
	hsa-miR-657	cond_C	cond_P	1.70531	7.61511	9.42913e-05	0.00226197
	hsa-miR-486-5p	cond_C	cond_P	-2.39958	2.86707	9.54507e-05	0.00226581
	hsa-miR-27b-3p	cond_C	cond_P	-2.10744	9.19554	9.54726e-05	0.00226581
	hsa-miR-200a-5p	cond_C	cond_P	-2.3589	3.9031	0.000100701	0.00237345
	hsa-miR-210-3p	cond_C	cond_P	-2.14861	4.48112	0.0001014	0.00237345
	hsa-miR-744-5p	cond_C	cond_P	-2.10907	4.56372	0.000101612	0.00237345
	hsa-miR-4796-3p	cond_C	cond_P	2.29287	7.79039	0.000104217	0.00242155
	hsa-miR-499a-5p	cond_C	cond_P	-3.147	1.87779	0.000105769	0.00244481
	hsa-miR-339-5p	cond_C	cond_P	-1.52342	4.33819	0.000108729	0.00250021
	hsa-miR-152-3p	cond_C	cond_P	-2.23606	4.03003	0.000110598	0.00251853
	hsa-miR-144-3p	cond_C	cond_P	-2.53754	3.49648	0.000110661	0.00251853
	hsa-miR-708-5p	cond_C	cond_P	-2.17478	3.31027	0.000113057	0.00255992
	Pre_miRNA_40138_length_85_cov_2.741176	cond_C	cond_P	-1.65647	4.51547	0.000116712	0.00262928
	Pre_miRNA_72178_length_98_cov_1.377551	cond_C	cond_P	1.38627	7.74511	0.000124227	0.00278444
	hsa-miR-342-5p	cond_C	cond_P	-2.18106	2.40199	0.00012601	0.00279878
	hsa-miR-376c-5p	cond_C	cond_P	-4.5661	1.56332	0.000126128	0.00279878
	Pre_miRNA_79416_length_77_cov_1.987013	cond_C	cond_P	1.93617	8.70749	0.000130529	0.00287918
	Pre_miRNA_51076_length_91_cov_5.505495	cond_C	cond_P	2.68141	7.00859	0.000131548	0.00287918
	Pre_miRNA_42817_length_84_cov_23.678572	cond_C	cond_P	1.50971	9.16363	0.000131697	0.00287918
	hsa-miR-500a-5p	cond_C	cond_P	-2.36895	3.73516	0.000136812	0.00297633
	hsa-miR-6841-3p	cond_C	cond_P	-2.01518	3.41816	0.000140904	0.00303952
	hsa-miR-450a-5p	cond_C	cond_P	-2.132	3.4886	0.000141086	0.00303952
	hsa-miR-514a-3p	cond_C	cond_P	-2.63777	3.68511	0.000142833	0.00306229
	hsa-miR-4757-3p	cond_C	cond_P	1.63018	5.70261	0.000157777	0.00336641
	hsa-miR-4800-5p	cond_C	cond_P	-2.13963	5.68626	0.000158781	0.00337163
	Pre_miRNA_73625_length_89_cov_2.213483	cond_C	cond_P	1.97754	9.31492	0.000163535	0.00345604
	Pre_miRNA_38271_length_140_cov_3.142857	cond_C	cond_P	2.27145	8.31424	0.000172017	0.00361806
	hsa-miR-5008-3p	cond_C	cond_P	2.78791	7.51358	0.000179944	0.00376694
	hsa-miR-6763-5p	cond_C	cond_P	-1.67135	3.43951	0.000184947	0.00385349
	Pre_miRNA_49668_length_100_cov_2.950000	cond_C	cond_P	1.42279	8.27697	0.000186057	0.00385852
	Pre_miRNA_49508_length_54_cov_3.462963	cond_C	cond_P	2.52013	7.01282	0.000189889	0.00391967
	Pre_miRNA_72058_length_61_cov_3.278688	cond_C	cond_P	-1.7667	8.05023	0.000195982	0.0040267
	Pre_miRNA_8509_length_63_cov_2.539683	cond_C	cond_P	1.91642	8.60471	0.000197244	0.00402945
	Pre_miRNA_39983_length_64_cov_10.640625	cond_C	cond_P	-1.20218	6.23198	0.000197932	0.00402945
	hsa-miR-6082	cond_C	cond_P	2.43826	6.73672	0.000198959	0.00403188
	hsa-miR-4719	cond_C	cond_P	-2.69253	2.30436	0.000209455	0.00422527
	hsa-miR-3941	cond_C	cond_P	-1.81145	6.60372	0.000212612	0.00426956
	hsa-miR-148a-5p	cond_C	cond_P	-2.16022	2.46108	0.000213627	0.00427062
	Pre_miRNA_31059_length_78_cov_2.358974	cond_C	cond_P	2.00853	10.7963	0.000221855	0.00441522
	Pre_miRNA_80018_length_96_cov_2.000000	cond_C	cond_P	2.14961	7.74608	0.000227979	0.00451683
	hsa-miR-150-5p	cond_C	cond_P	1.91307	5.03849	0.000241369	0.00476086
	hsa-miR-658	cond_C	cond_P	-2.08099	4.9901	0.000243556	0.00477833
	hsa-miR-1260a	cond_C	cond_P	-1.97331	3.89872	0.000244407	0.00477833
	hsa-miR-489-3p	cond_C	cond_P	-2.31078	3.33995	0.000257434	0.00501092
	Pre_miRNA_40924_length_97_cov_2.391752	cond_C	cond_P	1.8761	7.5095	0.000260046	0.00503967
	Pre_miRNA_37908_length_221_cov_3.832579	cond_C	cond_P	1.67223	6.42483	0.000267117	0.00514165
	hsa-miR-34a-5p	cond_C	cond_P	-1.80368	6.54966	0.000267625	0.00514165
	hsa-miR-6829-5p	cond_C	cond_P	-2.02657	4.15025	0.000281564	0.00538612
	hsa-miR-2681-5p	cond_C	cond_P	-1.8363	3.65517	0.000284466	0.00541828
	hsa-miR-29b-2-5p	cond_C	cond_P	-2.17909	4.83083	0.000292304	0.00552922
	hsa-miR-3664-5p	cond_C	cond_P	-2.24014	3.68687	0.000292782	0.00552922
	Pre_miRNA_69170_length_92_cov_1.934783	cond_C	cond_P	1.51702	8.05768	0.000306472	0.00576018
	hsa-miR-421	cond_C	cond_P	-2.02802	3.3991	0.000307608	0.00576018
	hsa-miR-363-3p	cond_C	cond_P	-2.28073	4.78445	0.000311152	0.00580207
	hsa-miR-30b-3p	cond_C	cond_P	-1.69013	4.01184	0.000315023	0.00583977
	Pre_miRNA_36253_length_35_cov_45.599998	cond_C	cond_P	1.42939	7.49084	0.000315806	0.00583977
	hsa-miR-6747-3p	cond_C	cond_P	-1.50417	3.88673	0.000322114	0.00593171
	hsa-miR-342-3p	cond_C	cond_P	-2.17533	7.30451	0.000326843	0.005961
	Pre_miRNA_66637_length_103_cov_1.728155	cond_C	cond_P	1.48209	8.38698	0.000327099	0.005961
	Pre_miRNA_66365_length_90_cov_1.033333	cond_C	cond_P	1.60706	7.72787	0.000327734	0.005961
	Pre_miRNA_39244_length_373_cov_2.404826	cond_C	cond_P	-1.36517	5.28479	0.000333156	0.00603489
	Pre_miRNA_49152_length_81_cov_2.913580	cond_C	cond_P	1.44771	6.33479	0.000338443	0.00610574
	hsa-miR-4280	cond_C	cond_P	-1.91114	2.85191	0.000344676	0.00619301
	hsa-miR-1972	cond_C	cond_P	-1.5928	4.33225	0.000351327	0.00628705
	hsa-miR-2467-3p	cond_C	cond_P	-1.95898	4.49361	0.000363655	0.00648152
	hsa-miR-4720-5p	cond_C	cond_P	3.2627	4.83573	0.000368212	0.0065365
	hsa-miR-4515	cond_C	cond_P	1.57324	4.39962	0.000375581	0.00664076
	hsa-miR-151a-3p	cond_C	cond_P	-1.71587	4.31544	0.000379059	0.00667564
	Pre_miRNA_72961_length_107_cov_1.448598	cond_C	cond_P	2.352	6.62691	0.000386198	0.0067745
	Pre_miRNA_117492_length_29_cov_1.172414	cond_C	cond_P	-1.37463	8.85542	0.000404726	0.00707155
	hsa-miR-4667-3p	cond_C	cond_P	-1.54394	3.76296	0.000409751	0.00713128
	hsa-miR-181a-2-3p	cond_C	cond_P	-1.9109	3.36051	0.000413776	0.0071732
	hsa-miR-497-5p	cond_C	cond_P	-2.01082	3.39268	0.000459332	0.0079318
	hsa-miR-221-3p	cond_C	cond_P	-2.06299	7.91487	0.000461109	0.0079318
	hsa-miR-561-5p	cond_C	cond_P	-3.06702	1.61434	0.000465306	0.00797309
	hsa-miR-22-3p	cond_C	cond_P	-1.85577	7.46123	0.000474259	0.00809523
	Pre_miRNA_56582_length_95_cov_1.978947	cond_C	cond_P	1.99774	7.65142	0.000482246	0.00820004
	hsa-miR-661	cond_C	cond_P	-2.053	4.88749	0.000492442	0.00834144
	hsa-miR-193b-3p	cond_C	cond_P	-1.61909	4.6366	0.000506677	0.00854993
	Pre_miRNA_68384_length_119_cov_2.193277	cond_C	cond_P	1.45963	8.76281	0.000520708	0.00875341
	Pre_miRNA_35844_length_99_cov_2.000000	cond_C	cond_P	1.56394	11.3791	0.000528876	0.0088336
	Pre_miRNA_51457_length_29_cov_3.310345	cond_C	cond_P	1.58391	8.23117	0.000529459	0.0088336
	hsa-miR-606	cond_C	cond_P	1.52583	8.15881	0.00053541	0.00889944
	Pre_miRNA_35916_length_34_cov_1.176471	cond_C	cond_P	1.86754	10.0917	0.000539117	0.00892761
	Pre_miRNA_49464_length_136_cov_2.735294	cond_C	cond_P	1.35875	8.36406	0.000548575	0.00903131
	hsa-miR-15a-5p	cond_C	cond_P	-1.73736	6.4147	0.000549449	0.00903131
	hsa-miR-4673	cond_C	cond_P	2.12158	6.98399	0.000558255	0.0091422
	hsa-miR-5698	cond_C	cond_P	-1.47833	3.08251	0.000561494	0.00915663
	hsa-miR-28-3p	cond_C	cond_P	-2.40311	4.57576	0.000563263	0.00915663
	hsa-miR-6784-5p	cond_C	cond_P	1.58181	5.07475	0.000569743	0.00922818
	hsa-miR-331-3p	cond_C	cond_P	-1.91794	3.25369	0.000573421	0.00925398
	hsa-miR-4766-5p	cond_C	cond_P	-1.48518	3.28865	0.000577946	0.00929321
	Pre_miRNA_57846_length_149_cov_1.765101	cond_C	cond_P	1.30808	7.83436	0.000586634	0.00939885
	hsa-miR-548y	cond_C	cond_P	-2.15793	2.28921	0.000600393	0.00958469
	hsa-miR-149-5p	cond_C	cond_P	-1.78149	4.99057	0.000604964	0.00962305
	Pre_miRNA_46176_length_165_cov_1.703030	cond_C	cond_P	1.16699	7.17957	0.000607317	0.00962597
	Pre_miRNA_44088_length_214_cov_5.584112	cond_C	cond_P	2.0553	7.68109	0.000629943	0.00994906
	Pre_miRNA_66737_length_61_cov_1.245902	cond_C	cond_P	1.24334	8.07083	0.000635711	0.0100046
	hsa-miR-589-5p	cond_C	cond_P	-1.73424	4.03509	0.000646788	0.0101429
	hsa-miR-548z	cond_C	cond_P	-3.45207	1.52775	0.000657359	0.0102724
	Pre_miRNA_72785_length_120_cov_2.908333	cond_C	cond_P	1.5722	10.304	0.000664404	0.010346
	hsa-miR-6849-3p	cond_C	cond_P	-1.90641	3.50994	0.000673028	0.0104437
	hsa-miR-324-3p	cond_C	cond_P	-1.10907	5.06843	0.000688659	0.010649
	hsa-miR-503-5p	cond_C	cond_P	-1.25707	4.58276	0.000697945	0.0107551
	hsa-miR-640	cond_C	cond_P	3.03701	5.30938	0.000704794	0.0108231
	hsa-miR-1292-5p	cond_C	cond_P	1.87237	4.87058	0.000709881	0.0108636
	Pre_miRNA_47171_length_91_cov_4.109890	cond_C	cond_P	1.28968	7.85038	0.00072601	0.0110723
	hsa-miR-4317	cond_C	cond_P	-2.27953	2.69524	0.000729017	0.0110801
	hsa-miR-6772-3p	cond_C	cond_P	-1.72968	3.38667	0.000748468	0.0113092
	hsa-miR-3692-5p	cond_C	cond_P	-2.01017	4.86504	0.000749193	0.0113092
	hsa-miR-6737-3p	cond_C	cond_P	0.97082	5.91259	0.000765288	0.0115127
	Pre_miRNA_59815_length_128_cov_1.468750	cond_C	cond_P	1.47263	8.91393	0.000767857	0.0115127
	hsa-miR-2117	cond_C	cond_P	2.30651	5.33087	0.000775075	0.0115818
	Pre_miRNA_80264_length_63_cov_3.000000	cond_C	cond_P	-0.990342	5.95736	0.000779481	0.0115937
	Pre_miRNA_72094_length_121_cov_2.628099	cond_C	cond_P	1.46529	6.64962	0.000781098	0.0115937
	hsa-miR-215-5p	cond_C	cond_P	-2.16294	4.07392	0.00082467	0.0121996
	hsa-miR-6510-3p	cond_C	cond_P	-2.00007	3.40745	0.000832442	0.0122737
	hsa-miR-6864-5p	cond_C	cond_P	-1.95487	3.61364	0.000850422	0.0124973
	hsa-miR-6719-3p	cond_C	cond_P	-1.76801	4.47045	0.000870278	0.0127468
	hsa-miR-29a-5p	cond_C	cond_P	-1.2437	3.9817	0.000880117	0.0128485
	hsa-miR-4496	cond_C	cond_P	-1.30139	3.71319	0.000895003	0.013023
	hsa-miR-142-5p	cond_C	cond_P	-1.94444	3.41216	0.000906475	0.0131468
	hsa-miR-5571-3p	cond_C	cond_P	3.12529	5.36932	0.000911153	0.0131716
	hsa-miR-1273g-5p	cond_C	cond_P	-1.36264	3.37918	0.00094805	0.0136605
	hsa-miR-6882-5p	cond_C	cond_P	-2.01666	3.30475	0.000959273	0.0137775
	hsa-miR-374a-5p	cond_C	cond_P	-2.29111	2.84395	0.000969485	0.0138793
	hsa-miR-297	cond_C	cond_P	-1.98101	3.58646	0.000992729	0.0141371
	Pre_miRNA_37135_length_73_cov_1.547945	cond_C	cond_P	1.15176	7.70064	0.000993864	0.0141371
	hsa-miR-10b-3p	cond_C	cond_P	-1.72865	3.70465	0.00100368	0.0142226
	Pre_miRNA_70428_length_87_cov_1.413793	cond_C	cond_P	1.90179	7.66987	0.00100628	0.0142226
	hsa-miR-224-5p	cond_C	cond_P	-1.79912	3.68245	0.00102062	0.0143794
	Pre_miRNA_72609_length_120_cov_2.366667	cond_C	cond_P	1.26456	6.82258	0.00103708	0.0145309
	hsa-miR-378c	cond_C	cond_P	-2.12183	3.06159	0.00104089	0.0145309
	hsa-miR-3611	cond_C	cond_P	-1.38095	3.93392	0.0010412	0.0145309
	hsa-miR-7109-3p	cond_C	cond_P	-1.29487	4.47296	0.00104599	0.0145521
	hsa-miR-133a-5p	cond_C	cond_P	-1.66451	2.77559	0.00105826	0.0146767
	hsa-miR-545-3p	cond_C	cond_P	-2.14155	3.03868	0.00107228	0.0148248
	hsa-miR-1260b	cond_C	cond_P	-1.24055	3.8901	0.00108301	0.0149096
	Pre_miRNA_64198_length_166_cov_1.415663	cond_C	cond_P	1.5442	9.05195	0.00108513	0.0149096
	hsa-miR-5096	cond_C	cond_P	-1.74401	5.67179	0.0010887	0.0149125
	hsa-let-7a-3p	cond_C	cond_P	-2.16293	2.57519	0.00109374	0.0149355
	hsa-miR-4328	cond_C	cond_P	-1.92324	2.92971	0.00110046	0.0149811
	hsa-miR-32-5p	cond_C	cond_P	-1.65977	3.72176	0.00112763	0.015304
	Pre_miRNA_58431_length_156_cov_1.461538	cond_C	cond_P	1.33193	6.80955	0.00114188	0.0154502
	hsa-miR-2113	cond_C	cond_P	1.66092	7.04362	0.00115273	0.0155497
	hsa-miR-3927-5p	cond_C	cond_P	2.94815	4.26037	0.0011744	0.0157761
	Pre_miRNA_42024_length_177_cov_4.932203	cond_C	cond_P	1.70068	7.39854	0.00117743	0.0157761
	hsa-miR-7515	cond_C	cond_P	-3.01971	3.62894	0.00118019	0.0157761
	hsa-miR-619-5p	cond_C	cond_P	-2.01126	7.36487	0.00118544	0.0157988
	hsa-miR-340-5p	cond_C	cond_P	-2.04877	4.23228	0.00118926	0.0158022
	hsa-miR-610	cond_C	cond_P	-1.89403	2.90485	0.0011969	0.0158562
	Pre_miRNA_112497_length_78_cov_2.474359	cond_C	cond_P	1.28598	8.79149	0.00123445	0.0163051
	hsa-miR-6729-5p	cond_C	cond_P	1.04132	4.54544	0.00125209	0.016489
	hsa-miR-4767	cond_C	cond_P	1.18895	5.29465	0.00125649	0.016498
	Pre_miRNA_61731_length_75_cov_1.506667	cond_C	cond_P	1.16201	6.09721	0.00126124	0.0165115
	Pre_miRNA_38611_length_235_cov_8.365957	cond_C	cond_P	-0.982234	6.64545	0.00126507	0.0165129
	Pre_miRNA_66839_length_126_cov_3.539683	cond_C	cond_P	1.37129	8.74796	0.00131259	0.0170829
	Pre_miRNA_116260_length_63_cov_1.063492	cond_C	cond_P	1.14101	7.78159	0.00137708	0.0178698
	hsa-miR-377-5p	cond_C	cond_P	2.03269	8.1806	0.00139406	0.0180102
	hsa-miR-5706	cond_C	cond_P	-2.38785	4.14915	0.00139601	0.0180102
	hsa-miR-647	cond_C	cond_P	-1.36532	2.7756	0.00141634	0.0182194
	Pre_miRNA_64299_length_209_cov_1.320574	cond_C	cond_P	1.43382	6.71841	0.00143417	0.0183751
	hsa-miR-4433b-5p	cond_C	cond_P	-1.51374	3.86066	0.00143672	0.0183751
	Pre_miRNA_67190_length_173_cov_2.260116	cond_C	cond_P	-1.35412	8.53605	0.0014415	0.0183833
	Pre_miRNA_50716_length_81_cov_2.000000	cond_C	cond_P	1.28757	7.90468	0.00145292	0.0184758
	Pre_miRNA_57648_length_89_cov_3.179775	cond_C	cond_P	-1.03005	5.89484	0.00147664	0.0186862
	Pre_miRNA_56325_length_68_cov_2.470588	cond_C	cond_P	1.39805	9.15074	0.00147788	0.0186862
	hsa-miR-4743-3p	cond_C	cond_P	-1.26563	3.83196	0.00148565	0.018731
	hsa-miR-6768-5p	cond_C	cond_P	1.72972	5.29287	0.00150208	0.0188845
	hsa-miR-6075	cond_C	cond_P	-1.16212	4.49556	0.00151285	0.0189661
	Pre_miRNA_12675_length_54_cov_5.870370	cond_C	cond_P	1.12044	7.55051	0.00155687	0.0194631
	hsa-miR-6784-3p	cond_C	cond_P	-1.27874	3.17483	0.001564	0.019478
	Pre_miRNA_69632_length_74_cov_2.000000	cond_C	cond_P	1.19943	7.32178	0.00156684	0.019478
	hsa-miR-590-3p	cond_C	cond_P	-1.8148	3.41666	0.00157863	0.0195698
	Pre_miRNA_58408_length_127_cov_8.456693	cond_C	cond_P	1.35188	6.23715	0.00161458	0.0199366
	hsa-miR-548ay-5p	cond_C	cond_P	-1.9835	2.31842	0.00161721	0.0199366
	hsa-miR-6868-3p	cond_C	cond_P	1.15823	5.03314	0.00162428	0.0199683
	hsa-miR-3164	cond_C	cond_P	-2.05434	2.60303	0.00164906	0.0202169
	hsa-miR-302c-3p	cond_C	cond_P	-2.14833	2.35079	0.00168123	0.0205542
	Pre_miRNA_60752_length_83_cov_3.313253	cond_C	cond_P	1.52855	9.69472	0.00168583	0.0205542
	hsa-miR-615-3p	cond_C	cond_P	-1.53357	3.84086	0.00170375	0.0206697
	hsa-miR-1324	cond_C	cond_P	-1.71951	2.56566	0.0017096	0.0206697
	Pre_miRNA_32799_length_127_cov_3.417323	cond_C	cond_P	-1.21056	6.2518	0.0017124	0.0206697
	hsa-miR-449a	cond_C	cond_P	-2.16621	3.22939	0.00171393	0.0206697
	Pre_miRNA_37984_length_65_cov_1.000000	cond_C	cond_P	-1.24263	6.53149	0.00174036	0.0209315
	Pre_miRNA_34617_length_67_cov_1.000000	cond_C	cond_P	1.45532	9.43008	0.00175747	0.0210262
	hsa-miR-550b-2-5p	cond_C	cond_P	-2.04938	2.04342	0.00175771	0.0210262
	hsa-miR-891a-3p	cond_C	cond_P	-1.78614	3.73869	0.00176418	0.0210274
	hsa-miR-337-5p	cond_C	cond_P	-1.69944	2.8665	0.00176729	0.0210274
	hsa-miR-187-5p	cond_C	cond_P	-1.48047	3.78185	0.00177668	0.0210826
	hsa-miR-4999-5p	cond_C	cond_P	-4.16752	1.49182	0.00179547	0.0212488
	hsa-miR-3660	cond_C	cond_P	1.56693	4.63172	0.0018564	0.0219114
	hsa-miR-99b-3p	cond_C	cond_P	-1.59474	3.87635	0.00186507	0.0219554
	hsa-miR-6847-5p	cond_C	cond_P	-1.58499	3.74916	0.00189959	0.0222764
	hsa-miR-5681b	cond_C	cond_P	-1.28142	2.81681	0.00190238	0.0222764
	hsa-miR-196a-3p	cond_C	cond_P	-1.35355	4.70246	0.0019252	0.0224843
	Pre_miRNA_39827_length_107_cov_9.654205	cond_C	cond_P	1.33681	6.02284	0.00195145	0.0227311
	hsa-miR-3159	cond_C	cond_P	-1.84358	2.59749	0.00197431	0.0229372
	Pre_miRNA_56237_length_107_cov_2.467290	cond_C	cond_P	1.82267	8.31346	0.00201126	0.0233054
	hsa-miR-4273	cond_C	cond_P	-1.63526	2.5328	0.00209385	0.0241992
	Pre_miRNA_56078_length_74_cov_2.000000	cond_C	cond_P	1.52554	6.71788	0.00210334	0.0242457
	hsa-miR-6880-5p	cond_C	cond_P	-1.34521	3.90143	0.00211378	0.024303
	Pre_miRNA_15284_length_66_cov_2.121212	cond_C	cond_P	1.37991	8.61678	0.00213847	0.0245233
	hsa-miR-3156-3p	cond_C	cond_P	-1.67928	3.73338	0.00214669	0.0245514
	Pre_miRNA_57220_length_92_cov_3.032609	cond_C	cond_P	-1.91485	10.0466	0.00215198	0.0245514
	Pre_miRNA_59550_length_65_cov_3.523077	cond_C	cond_P	1.46216	8.71262	0.00216437	0.0246294
	hsa-miR-4684-5p	cond_C	cond_P	-2.18111	3.54368	0.00217659	0.0247052
	hsa-miR-6808-5p	cond_C	cond_P	2.27479	5.64298	0.00218865	0.0247687
	Pre_miRNA_76790_length_111_cov_7.504505	cond_C	cond_P	-1.88067	3.47429	0.00219336	0.0247687
	hsa-miR-130b-3p	cond_C	cond_P	1.84261	4.94479	0.00220492	0.0248362
	hsa-miR-4699-5p	cond_C	cond_P	-2.31705	2.04889	0.00222688	0.0250199
	Pre_miRNA_53089_length_108_cov_1.046296	cond_C	cond_P	1.65354	9.34724	0.00227953	0.0255469
	Pre_miRNA_42062_length_49_cov_79.673470	cond_C	cond_P	1.06926	5.39379	0.00229891	0.0256925
	hsa-miR-4751	cond_C	cond_P	1.48255	6.60155	0.00230411	0.0256925
	hsa-miR-887-5p	cond_C	cond_P	-1.86063	3.07799	0.00232522	0.025863
	Pre_miRNA_35451_length_29_cov_9.275862	cond_C	cond_P	1.29587	8.94082	0.00235615	0.0261415
	Pre_miRNA_51227_length_86_cov_4.941861	cond_C	cond_P	1.29096	8.89204	0.00238331	0.0263769
	hsa-miR-6736-5p	cond_C	cond_P	-2.49186	3.63112	0.00247461	0.0273192
	hsa-miR-891a-5p	cond_C	cond_P	-1.96973	4.00136	0.00250082	0.0275401
	Pre_miRNA_71491_length_29_cov_1.000000	cond_C	cond_P	1.21568	7.21514	0.00251326	0.0275686
	hsa-miR-585-5p	cond_C	cond_P	-2.07592	2.43838	0.00251583	0.0275686
	hsa-miR-516b-5p	cond_C	cond_P	2.04805	4.18287	0.00252901	0.0275832
	Pre_miRNA_50286_length_63_cov_7.269841	cond_C	cond_P	1.10994	6.51896	0.0025296	0.0275832
	Pre_miRNA_68680_length_64_cov_1.656250	cond_C	cond_P	1.58688	6.63597	0.00254958	0.0276719
	hsa-miR-874-5p	cond_C	cond_P	1.92718	6.5576	0.00255021	0.0276719
	hsa-miR-367-3p	cond_C	cond_P	-2.31181	3.23097	0.00258334	0.0279631
	Pre_miRNA_69141_length_42_cov_1.428571	cond_C	cond_P	0.99967	7.79328	0.00260575	0.028137
	hsa-miR-6862-3p	cond_C	cond_P	-1.30299	4.00953	0.0026373	0.0283473
	hsa-miR-204-3p	cond_C	cond_P	-1.35652	4.65835	0.00263799	0.0283473
	hsa-miR-518c-3p	cond_C	cond_P	-1.6779	3.57647	0.0027109	0.0290603
	Pre_miRNA_59692_length_119_cov_2.722689	cond_C	cond_P	-1.6786	4.08822	0.00275366	0.0294476
	Pre_miRNA_40902_length_146_cov_5.856164	cond_C	cond_P	1.3526	6.78737	0.00277715	0.0296273
	hsa-miR-630	cond_C	cond_P	-1.74295	2.40607	0.00280659	0.0298024
	Pre_miRNA_46373_length_114_cov_11.675439	cond_C	cond_P	1.23301	7.78154	0.00280698	0.0298024
	hsa-miR-618	cond_C	cond_P	-1.76516	2.99845	0.00281513	0.0298176
	Pre_miRNA_61290_length_121_cov_1.000000	cond_C	cond_P	1.78149	5.97263	0.00291982	0.0308528
	Pre_miRNA_34469_length_130_cov_1.076923	cond_C	cond_P	1.44242	7.1885	0.00294045	0.030997
	hsa-miR-378d	cond_C	cond_P	-2.80148	1.71535	0.00295428	0.031069
	hsa-miR-514b-3p	cond_C	cond_P	-2.08836	3.05924	0.00305447	0.0320466
	hsa-miR-6783-5p	cond_C	cond_P	1.6936	4.98556	0.00315672	0.0329005
	hsa-miR-590-5p	cond_C	cond_P	-1.35281	4.23149	0.00315692	0.0329005
	hsa-miR-6894-5p	cond_C	cond_P	-1.43696	4.57276	0.00315809	0.0329005
	Pre_miRNA_64909_length_131_cov_2.175573	cond_C	cond_P	1.42792	6.67456	0.00329229	0.0342182
	hsa-miR-551b-5p	cond_C	cond_P	1.56412	3.52087	0.00341006	0.0353594
	hsa-miR-4477b	cond_C	cond_P	-1.79532	2.70445	0.00351797	0.0363933
	hsa-miR-513a-5p	cond_C	cond_P	-1.71651	2.89872	0.00354313	0.0365684
	hsa-miR-1180-3p	cond_C	cond_P	-1.35598	4.91206	0.00355207	0.0365756
	Pre_miRNA_54710_length_202_cov_1.653465	cond_C	cond_P	1.18935	6.56664	0.00357836	0.0367611
	Pre_miRNA_30651_length_64_cov_2.000000	cond_C	cond_P	2.16581	6.38059	0.00362144	0.0371176
	hsa-miR-495-3p	cond_C	cond_P	-1.42502	2.91675	0.00366121	0.0374042
	hsa-miR-4680-5p	cond_C	cond_P	-1.60717	2.6236	0.00367182	0.0374042
	hsa-miR-4446-5p	cond_C	cond_P	-1.22243	3.11816	0.00368697	0.0374042
	Pre_miRNA_70542_length_58_cov_1.620690	cond_C	cond_P	0.747588	5.96187	0.00369616	0.0374042
	hsa-miR-3606-5p	cond_C	cond_P	-1.84414	3.01968	0.00369955	0.0374042
	Pre_miRNA_74154_length_99_cov_2.232323	cond_C	cond_P	1.06544	7.91084	0.00369997	0.0374042
	Pre_miRNA_41609_length_247_cov_2.323887	cond_C	cond_P	1.44412	6.4995	0.00371215	0.0374421
	Pre_miRNA_40215_length_273_cov_4.351648	cond_C	cond_P	0.874654	5.54246	0.00372728	0.0375095
	Pre_miRNA_1830_length_83_cov_5.891566	cond_C	cond_P	1.00778	6.93491	0.00376335	0.0377868
	Pre_miRNA_76134_length_72_cov_5.013889	cond_C	cond_P	-0.965059	4.7658	0.00380418	0.0380473
	hsa-miR-522-3p	cond_C	cond_P	-1.32571	3.92929	0.00380644	0.0380473
	hsa-miR-488-3p	cond_C	cond_P	-1.3472	2.98907	0.00383878	0.0382843
	Pre_miRNA_42259_length_48_cov_47.375000	cond_C	cond_P	1.2537	8.94118	0.00387009	0.03851
	Pre_miRNA_112342_length_73_cov_3.808219	cond_C	cond_P	1.01981	7.39932	0.00390353	0.0387558
	hsa-miR-28-5p	cond_C	cond_P	-2.03123	4.50887	0.0039881	0.0395071
	hsa-miR-3151-3p	cond_C	cond_P	-1.0264	4.44748	0.00400505	0.0395598
	hsa-miR-6885-3p	cond_C	cond_P	-1.24283	3.82144	0.00401965	0.0395598
	hsa-miR-4276	cond_C	cond_P	-1.6725	2.11333	0.00402015	0.0395598
	hsa-miR-485-3p	cond_C	cond_P	1.40601	4.37917	0.00403668	0.0396345
	hsa-miR-5001-3p	cond_C	cond_P	-1.16772	3.65355	0.00420739	0.0412194
	Pre_miRNA_68248_length_223_cov_1.385650	cond_C	cond_P	1.03615	6.25808	0.0042242	0.041293
	hsa-miR-129-1-3p	cond_C	cond_P	-1.54769	2.15508	0.00436498	0.0425753
	hsa-miR-1321	cond_C	cond_P	-1.42628	3.60503	0.004382	0.0426476
	hsa-miR-205-5p	cond_C	cond_P	-1.42931	8.17196	0.00444595	0.0431753
	hsa-miR-574-5p	cond_C	cond_P	-1.6155	5.64533	0.00449036	0.0435114
	Pre_miRNA_56615_length_59_cov_3.000000	cond_C	cond_P	-1.56219	3.19845	0.004583	0.0443123
	hsa-miR-518d-3p	cond_C	cond_P	1.36134	6.73405	0.00461585	0.0445079
	hsa-miR-7851-3p	cond_C	cond_P	-1.30079	3.79295	0.00462328	0.0445079
	hsa-miR-7108-5p	cond_C	cond_P	1.0528	4.24548	0.00463641	0.0445376
	Pre_miRNA_69686_length_123_cov_6.146341	cond_C	cond_P	-1.00551	6.346	0.00473446	0.0453813
	hsa-miR-548ae-3p	cond_C	cond_P	-3.39711	1.16403	0.00475533	0.0454831
	Pre_miRNA_53495_length_70_cov_1.000000	cond_C	cond_P	1.42776	6.07678	0.00479521	0.0457373
	hsa-miR-3686	cond_C	cond_P	-1.38149	3.95608	0.00480252	0.0457373
	hsa-miR-1285-5p	cond_C	cond_P	-1.72665	3.49661	0.00483039	0.0458718
	hsa-miR-4674	cond_C	cond_P	1.17672	3.48159	0.00483732	0.0458718
	hsa-miR-6754-5p	cond_C	cond_P	-1.58501	3.59347	0.00486084	0.0459966
	Pre_miRNA_68194_length_187_cov_1.550802	cond_C	cond_P	1.17936	7.1411	0.00500488	0.0472067
	hsa-miR-145-5p	cond_C	cond_P	-1.69716	3.78729	0.00500999	0.0472067
	hsa-let-7b-3p	cond_C	cond_P	-1.1674	3.79706	0.00511073	0.0480539
	hsa-miR-6833-3p	cond_C	cond_P	-1.28124	3.80196	0.00517197	0.0485268
	hsa-miR-6778-5p	cond_C	cond_P	-1.02501	3.85669	0.00519308	0.048559
	hsa-miR-6895-5p	cond_C	cond_P	-1.3063	3.62992	0.00519728	0.048559
	Pre_miRNA_68573_length_62_cov_1.725806	cond_C	cond_P	1.22142	7.82675	0.00523066	0.0487682
	hsa-miR-1256	cond_C	cond_P	-1.53166	2.9037	0.00536007	0.04987
	hsa-miR-6871-3p	cond_C	cond_P	-1.31848	3.40255	0.0054364	0.0504743
	hsa-miR-5002-3p	cond_C	cond_P	-1.40534	2.91343	0.00545589	0.0505495
	Pre_miRNA_55376_length_61_cov_4.360656	cond_C	cond_P	1.6017	7.49491	0.00551633	0.0509149
	hsa-miR-6804-3p	cond_C	cond_P	-1.21766	3.30045	0.00551827	0.0509149
	hsa-miR-7151-5p	cond_C	cond_P	-1.45457	3.51729	0.00553272	0.0509423
	Pre_miRNA_60137_length_61_cov_2.000000	cond_C	cond_P	1.21935	6.98414	0.00558158	0.0512858
	hsa-miR-361-3p	cond_C	cond_P	2.20428	8.60238	0.00567803	0.0520643
	hsa-miR-4746-3p	cond_C	cond_P	1.20713	4.55371	0.00576729	0.0526998
	hsa-miR-708-3p	cond_C	cond_P	-1.87183	2.61789	0.00577109	0.0526998
	hsa-miR-548i	cond_C	cond_P	1.80258	3.13571	0.005805	0.0528204
	Pre_miRNA_64833_length_72_cov_1.625000	cond_C	cond_P	-1.6885	11.2774	0.0058081	0.0528204
	Pre_miRNA_11058_length_171_cov_13.105263	cond_C	cond_P	0.800393	6.2558	0.0058633	0.0531114
	Pre_miRNA_74125_length_61_cov_2.491803	cond_C	cond_P	-0.981974	5.67563	0.00586404	0.0531114
	Pre_miRNA_53094_length_123_cov_2.813008	cond_C	cond_P	0.743444	5.95312	0.00591627	0.0534754
	hsa-miR-3194-3p	cond_C	cond_P	-0.937407	4.14558	0.00594885	0.0535643
	hsa-miR-340-3p	cond_C	cond_P	-1.66919	2.54982	0.00595658	0.0535643
	Pre_miRNA_79759_length_59_cov_2.796610	cond_C	cond_P	0.80978	6.65981	0.00597737	0.0535643
	Pre_miRNA_47452_length_177_cov_1.994350	cond_C	cond_P	0.827736	5.53865	0.00598462	0.0535643
	Pre_miRNA_48879_length_84_cov_2.000000	cond_C	cond_P	0.936312	6.40021	0.00599201	0.0535643
	hsa-miR-1238-5p	cond_C	cond_P	-0.968768	3.83712	0.00599852	0.0535643
	Pre_miRNA_80768_length_58_cov_2.379310	cond_C	cond_P	1.41924	5.96145	0.00607424	0.0541315
	Pre_miRNA_68634_length_89_cov_2.348315	cond_C	cond_P	1.27551	8.58894	0.00614467	0.0546493
	Pre_miRNA_80538_length_66_cov_1.060606	cond_C	cond_P	1.10855	6.44275	0.00616872	0.0547536
	Pre_miRNA_58396_length_70_cov_4.300000	cond_C	cond_P	1.45053	6.92014	0.00618509	0.0547893
	Pre_miRNA_53936_length_310_cov_3.167742	cond_C	cond_P	0.909801	8.24338	0.00627108	0.0554403
	hsa-miR-6748-5p	cond_C	cond_P	-1.29167	4.17705	0.00631328	0.055648
	Pre_miRNA_42754_length_67_cov_2.000000	cond_C	cond_P	1.16853	7.94425	0.00631964	0.055648
	hsa-miR-143-3p	cond_C	cond_P	-1.33504	3.53117	0.00648266	0.0569703
	hsa-miR-7977	cond_C	cond_P	-1.81383	4.71404	0.0065035	0.0570012
	hsa-miR-562	cond_C	cond_P	-1.58507	2.52927	0.00651186	0.0570012
	hsa-miR-539-5p	cond_C	cond_P	-1.48176	2.93798	0.00680051	0.0594108
	hsa-miR-6780b-5p	cond_C	cond_P	-1.19141	3.20434	0.00682737	0.0594164
	hsa-miR-4530	cond_C	cond_P	0.992865	3.69792	0.00684097	0.0594164
	hsa-miR-365b-3p	cond_C	cond_P	-1.07914	4.69666	0.00685348	0.0594164
	hsa-miR-126-5p	cond_C	cond_P	-1.79504	3.51583	0.0068547	0.0594164
	hsa-miR-4717-3p	cond_C	cond_P	-1.27526	3.71128	0.00687865	0.0595077
	hsa-miR-103a-2-5p	cond_C	cond_P	-1.54424	3.09345	0.00697944	0.0602075
	hsa-miR-5195-3p	cond_C	cond_P	-1.76069	2.63038	0.00698667	0.0602075
	hsa-miR-888-5p	cond_C	cond_P	-1.52605	2.3923	0.0070902	0.0608955
	hsa-miR-371b-5p	cond_C	cond_P	-1.44593	3.00769	0.00709395	0.0608955
	Pre_miRNA_5957_length_589_cov_17.930391	cond_C	cond_P	-1.63593	7.4266	0.00717737	0.0614926
	hsa-miR-200c-5p	cond_C	cond_P	-1.22031	3.36377	0.00719299	0.0615077
	hsa-miR-378b	cond_C	cond_P	-1.49851	2.42038	0.00725574	0.061925
	Pre_miRNA_40271_length_185_cov_8.259459	cond_C	cond_P	1.11524	8.03785	0.00733169	0.062355
	hsa-miR-1252-3p	cond_C	cond_P	-1.54902	2.84108	0.00733422	0.062355
	hsa-miR-5190	cond_C	cond_P	-1.74024	4.10943	0.0073852	0.0626683
	hsa-miR-323a-5p	cond_C	cond_P	1.34734	3.80246	0.00743692	0.0629868
	hsa-miR-5584-3p	cond_C	cond_P	-0.976326	3.94165	0.00745956	0.0630582
	hsa-miR-938	cond_C	cond_P	-1.5207	2.78219	0.00747402	0.0630603
	Pre_miRNA_77479_length_392_cov_2.500000	cond_C	cond_P	1.63257	8.31611	0.00750322	0.0631388
	Pre_miRNA_38073_length_213_cov_3.906103	cond_C	cond_P	-1.12268	6.37521	0.00753316	0.0631388
	Pre_miRNA_67223_length_29_cov_1.000000	cond_C	cond_P	-0.786192	5.18637	0.00753558	0.0631388
	hsa-miR-4524a-3p	cond_C	cond_P	-2.08977	1.75694	0.00754023	0.0631388
	hsa-miR-6775-3p	cond_C	cond_P	-1.39264	3.40441	0.00758638	0.0634055
	hsa-miR-7-1-3p	cond_C	cond_P	-1.38327	3.13005	0.00777063	0.0648234
	Pre_miRNA_114743_length_67_cov_2.000000	cond_C	cond_P	1.17594	8.37108	0.00792702	0.066004
	hsa-miR-29a-3p	cond_C	cond_P	-1.50923	8.18492	0.00804017	0.06679
	hsa-miR-3168	cond_C	cond_P	-2.23773	1.75726	0.00805606	0.06679
	hsa-miR-382-5p	cond_C	cond_P	1.11869	4.42483	0.00806657	0.06679
	hsa-miR-214-5p	cond_C	cond_P	-2.75631	1.53374	0.00811296	0.067049
	Pre_miRNA_54604_length_88_cov_3.056818	cond_C	cond_P	0.618929	5.70697	0.00815148	0.0672422
	hsa-miR-518c-5p	cond_C	cond_P	-1.56281	2.40466	0.0081943	0.0674699
	hsa-miR-939-3p	cond_C	cond_P	-1.31198	4.00036	0.00822474	0.0675528
	hsa-miR-16-2-3p	cond_C	cond_P	-1.31149	3.21757	0.00823481	0.0675528
	Pre_miRNA_56250_length_95_cov_2.410526	cond_C	cond_P	1.15275	7.01746	0.00826698	0.0676916
	Pre_miRNA_45665_length_54_cov_6.518518	cond_C	cond_P	-1.80526	6.36899	0.0083531	0.0682708
	hsa-miR-6852-3p	cond_C	cond_P	-1.48382	2.70646	0.00856656	0.0698867
	Pre_miRNA_77327_length_73_cov_2.000000	cond_C	cond_P	-0.895681	5.10027	0.00860365	0.0700606
	Pre_miRNA_42927_length_205_cov_2.726829	cond_C	cond_P	0.86311	5.8245	0.00866148	0.0704023
	hsa-miR-532-3p	cond_C	cond_P	-1.37095	5.43044	0.00869867	0.0705753
	Pre_miRNA_58081_length_205_cov_4.087805	cond_C	cond_P	1.22965	5.49351	0.00875406	0.0708951
	hsa-miR-5685	cond_C	cond_P	-1.63707	2.73662	0.0088342	0.0713223
	Pre_miRNA_76990_length_84_cov_1.059524	cond_C	cond_P	1.12764	7.06217	0.00884608	0.0713223
	Pre_miRNA_44046_length_144_cov_9.986111	cond_C	cond_P	-1.38898	3.80301	0.00885502	0.0713223
	hsa-miR-195-5p	cond_C	cond_P	-1.23097	4.05894	0.00889723	0.0715324
	hsa-miR-501-3p	cond_C	cond_P	-1.47994	4.26577	0.00907356	0.0727978
	hsa-miR-5580-5p	cond_C	cond_P	-1.30138	2.72098	0.00908742	0.0727978
	Pre_miRNA_79341_length_88_cov_1.545455	cond_C	cond_P	-0.963488	5.09255	0.0091707	0.0732122
	Pre_miRNA_34985_length_72_cov_2.000000	cond_C	cond_P	0.97014	5.8481	0.00918104	0.0732122
	Pre_miRNA_95767_length_43_cov_1.000000	cond_C	cond_P	1.15276	6.78587	0.00918864	0.0732122
	hsa-miR-30d-3p	cond_C	cond_P	-1.48184	2.99844	0.00921567	0.073296
	hsa-miR-6125	cond_C	cond_P	1.261	4.84011	0.00925437	0.0734721
	Pre_miRNA_114290_length_69_cov_1.579710	cond_C	cond_P	1.14386	7.96058	0.00929396	0.0734911
	Pre_miRNA_62062_length_83_cov_2.000000	cond_C	cond_P	1.1015	8.10529	0.00929548	0.0734911
	hsa-miR-510-5p	cond_C	cond_P	-0.972008	3.54598	0.00930644	0.0734911
	hsa-miR-6792-5p	cond_C	cond_P	-1.0159	3.53069	0.00935324	0.0735142
	Pre_miRNA_54663_length_148_cov_1.364865	cond_C	cond_P	0.865952	6.67778	0.00936365	0.0735142
	hsa-miR-424-3p	cond_C	cond_P	-1.35116	3.77734	0.00937143	0.0735142
	Pre_miRNA_65210_length_162_cov_2.148148	cond_C	cond_P	1.01109	6.53739	0.00937562	0.0735142
	hsa-miR-375	cond_C	cond_P	-0.917789	4.65562	0.00942137	0.0737426
	hsa-miR-4485-3p	cond_C	cond_P	1.26148	3.30404	0.00944553	0.0738015
	hsa-miR-921	cond_C	cond_P	1.34393	4.96549	0.00952991	0.07433
	hsa-miR-199b-5p	cond_C	cond_P	-1.62798	2.4213	0.00960725	0.0748017
	hsa-miR-4492	cond_C	cond_P	1.35284	4.00945	0.00968669	0.0752557
	hsa-miR-4732-5p	cond_C	cond_P	-1.21799	3.63694	0.00969947	0.0752557
	hsa-miR-1291	cond_C	cond_P	-1.19811	3.26062	0.0097873	0.0758046
	Pre_miRNA_56999_length_78_cov_1.294872	cond_C	cond_P	1.09434	10.1446	0.00987625	0.0763602
	Pre_miRNA_42264_length_110_cov_3.863636	cond_C	cond_P	1.15385	5.2537	0.00993579	0.0766808
	hsa-miR-4420	cond_C	cond_P	-1.46945	3.19183	0.00995226	0.0766808
	hsa-miR-2682-3p	cond_C	cond_P	1.38096	3.26877	0.00997294	0.076707
	hsa-miR-6818-3p	cond_C	cond_P	-1.19231	3.11403	0.0100092	0.0768525
	hsa-miR-6739-5p	cond_C	cond_P	-0.974542	4.86389	0.0100422	0.0769726
	hsa-miR-4778-5p	cond_C	cond_P	-1.13375	4.87803	0.0100895	0.0772017
	Pre_miRNA_66188_length_65_cov_2.000000	cond_C	cond_P	-1.42414	3.76736	0.0101832	0.0777849
	Pre_miRNA_12773_length_79_cov_14.405064	cond_C	cond_P	1.04023	9.86099	0.0102374	0.0780647
	hsa-miR-548an	cond_C	cond_P	-1.32611	3.58935	0.0103457	0.0787553
	hsa-miR-216b-5p	cond_C	cond_P	-1.58963	2.98816	0.0103988	0.0789721
	Pre_miRNA_76811_length_107_cov_1.000000	cond_C	cond_P	0.904438	6.79115	0.0104098	0.0789721
	Pre_miRNA_46615_length_117_cov_2.863248	cond_C	cond_P	0.982782	8.1516	0.0104956	0.0794874
	Pre_miRNA_69755_length_75_cov_1.640000	cond_C	cond_P	0.865908	6.32088	0.0105566	0.0798126
	Pre_miRNA_52569_length_85_cov_1.364706	cond_C	cond_P	-0.828519	5.81425	0.0106327	0.0801539
	hsa-miR-4320	cond_C	cond_P	-2.00584	2.18379	0.0106378	0.0801539
	hsa-miR-8082	cond_C	cond_P	-1.16893	4.16212	0.0107233	0.0806611
	hsa-miR-671-5p	cond_C	cond_P	-1.09366	4.34176	0.0107438	0.0806782
	Pre_miRNA_90534_length_117_cov_5.376069	cond_C	cond_P	0.782215	6.60303	0.0109312	0.0817483
	hsa-miR-598-3p	cond_C	cond_P	-1.15419	3.83451	0.0109546	0.0817483
	Pre_miRNA_79041_length_116_cov_2.146552	cond_C	cond_P	1.04387	7.63062	0.0109548	0.0817483
	hsa-miR-378a-5p	cond_C	cond_P	-1.24158	3.30262	0.01096	0.0817483
	hsa-miR-4754	cond_C	cond_P	1.1736	2.78568	0.0110225	0.0819443
	Pre_miRNA_76111_length_97_cov_2.000000	cond_C	cond_P	0.795262	6.07369	0.0110231	0.0819443
	Pre_miRNA_55702_length_83_cov_1.722892	cond_C	cond_P	1.31337	7.95717	0.0110975	0.0821333
	Pre_miRNA_70054_length_79_cov_3.164557	cond_C	cond_P	-0.969215	5.62082	0.0111044	0.0821333
	Pre_miRNA_43623_length_108_cov_3.768518	cond_C	cond_P	0.864849	7.34489	0.0111216	0.0821333
	hsa-miR-4709-5p	cond_C	cond_P	-1.32808	3.44575	0.0111378	0.0821333
	Pre_miRNA_74324_length_72_cov_1.055556	cond_C	cond_P	0.785994	5.90328	0.0111411	0.0821333
	Pre_miRNA_61809_length_73_cov_1.219178	cond_C	cond_P	1.62257	9.04024	0.0112107	0.0825092
	hsa-miR-520d-5p	cond_C	cond_P	-1.30262	2.88723	0.0112818	0.0828661
	hsa-miR-505-3p	cond_C	cond_P	-1.12754	4.80481	0.0112965	0.0828661
	hsa-miR-6858-5p	cond_C	cond_P	-0.914408	4.25874	0.0113177	0.0828848
	hsa-miR-6801-3p	cond_C	cond_P	-1.16022	3.11	0.0113387	0.0829013
	hsa-miR-622	cond_C	cond_P	1.00824	5.96917	0.0114154	0.0833251
	hsa-miR-6875-3p	cond_C	cond_P	-1.23489	4.4098	0.0114792	0.0835306
	hsa-miR-206	cond_C	cond_P	-1.33515	2.69777	0.0114851	0.0835306
	Pre_miRNA_70122_length_163_cov_1.098160	cond_C	cond_P	1.00184	6.66361	0.0115	0.0835306
	Pre_miRNA_66254_length_68_cov_2.000000	cond_C	cond_P	1.21177	7.52188	0.0115492	0.0837506
	hsa-miR-567	cond_C	cond_P	-1.21375	3.00897	0.0116089	0.0840461
	Pre_miRNA_41375_length_126_cov_2.492064	cond_C	cond_P	1.1136	7.76736	0.0116959	0.0845379
	hsa-miR-431-5p	cond_C	cond_P	1.05148	3.15472	0.0117402	0.084655
	hsa-miR-577	cond_C	cond_P	-1.60081	3.09804	0.0117502	0.084655
	Pre_miRNA_81071_length_81_cov_1.049383	cond_C	cond_P	0.939906	6.30724	0.0119035	0.0855631
	Pre_miRNA_78418_length_73_cov_2.000000	cond_C	cond_P	0.849728	5.59575	0.0119267	0.0855631
	hsa-miR-3198	cond_C	cond_P	-1.00853	3.75315	0.0119341	0.0855631
	hsa-miR-4463	cond_C	cond_P	-1.16421	3.60258	0.011978	0.0856563
	hsa-miR-6869-5p	cond_C	cond_P	0.760815	6.12018	0.0119857	0.0856563
	hsa-miR-1182	cond_C	cond_P	-1.18016	3.80539	0.012099	0.0863272
	hsa-miR-222-5p	cond_C	cond_P	-1.23044	3.36604	0.0122783	0.0874654
	Pre_miRNA_58071_length_140_cov_3.007143	cond_C	cond_P	0.931618	7.16901	0.0123788	0.0879753
	hsa-miR-190a-3p	cond_C	cond_P	-1.51098	3.14226	0.0124083	0.0879753
	hsa-miR-514b-5p	cond_C	cond_P	-1.21148	4.15158	0.0124093	0.0879753
	hsa-miR-33b-5p	cond_C	cond_P	1.25879	4.77335	0.0124908	0.0884117
	Pre_miRNA_53847_length_372_cov_3.776882	cond_C	cond_P	0.653549	6.06198	0.0125653	0.0887053
	hsa-miR-106b-3p	cond_C	cond_P	-1.20711	3.42915	0.0125722	0.0887053
	hsa-miR-6873-3p	cond_C	cond_P	-1.14331	4.96866	0.0126997	0.0894625
	Pre_miRNA_64515_length_132_cov_2.121212	cond_C	cond_P	-1.30592	3.75752	0.0127328	0.0895533
	hsa-miR-6791-3p	cond_C	cond_P	-1.26663	3.45735	0.0127952	0.0898501
	hsa-miR-6086	cond_C	cond_P	-1.0647	3.37083	0.0128545	0.0901239
	hsa-miR-2278	cond_C	cond_P	-1.55358	3.06402	0.0129088	0.0903617
	hsa-miR-20b-3p	cond_C	cond_P	-1.25101	2.81801	0.0129807	0.0907221
	hsa-miR-5739	cond_C	cond_P	-1.30799	3.19625	0.013025	0.090888
	hsa-miR-651-3p	cond_C	cond_P	-1.19858	2.31033	0.0132489	0.0923054
	hsa-miR-1307-3p	cond_C	cond_P	-0.93836	4.62402	0.0133014	0.0925257
	hsa-miR-4482-3p	cond_C	cond_P	-1.11726	3.24614	0.0134237	0.093231
	hsa-miR-626	cond_C	cond_P	-1.20624	2.63567	0.0135064	0.0936582
	hsa-miR-3138	cond_C	cond_P	-1.43367	4.41178	0.0135949	0.0941251
	Pre_miRNA_45421_length_134_cov_2.313433	cond_C	cond_P	0.827924	6.54222	0.0136262	0.0941683
	Pre_miRNA_53526_length_107_cov_1.906542	cond_C	cond_P	0.944296	7.77276	0.0136647	0.0941683
	hsa-miR-203b-3p	cond_C	cond_P	-1.22329	2.73157	0.0136648	0.0941683
	Pre_miRNA_82014_length_140_cov_5.592857	cond_C	cond_P	0.903104	7.18198	0.0137773	0.0947961
	Pre_miRNA_66341_length_73_cov_1.041096	cond_C	cond_P	0.748819	7.33482	0.0138053	0.0948419
	hsa-miR-432-3p	cond_C	cond_P	-1.06217	3.72125	0.0139071	0.0950525
	hsa-miR-6824-3p	cond_C	cond_P	-1.17787	4.19436	0.0139164	0.0950525
	hsa-miR-6511a-5p	cond_C	cond_P	-1.41696	2.38994	0.013942	0.0950525
	hsa-miR-105-5p	cond_C	cond_P	-1.15399	2.96802	0.0139462	0.0950525
	Pre_miRNA_79805_length_74_cov_1.243243	cond_C	cond_P	-1.12118	9.10438	0.013959	0.0950525
	hsa-miR-548bb-5p	cond_C	cond_P	-2.47432	1.43041	0.0139737	0.0950525
	hsa-miR-3155b	cond_C	cond_P	-1.17745	3.27946	0.0139859	0.0950525
	hsa-miR-188-5p	cond_C	cond_P	-1.10141	3.20696	0.0141843	0.0961352
	hsa-miR-4489	cond_C	cond_P	1.11817	3.36541	0.0141928	0.0961352
	hsa-miR-18b-5p	cond_C	cond_P	-1.26475	3.24157	0.0142147	0.0961352
	Pre_miRNA_86534_length_66_cov_2.000000	cond_C	cond_P	1.11635	9.21662	0.0142534	0.0961352
	hsa-miR-3915	cond_C	cond_P	-1.14781	3.42596	0.0142535	0.0961352
	Pre_miRNA_62892_length_97_cov_2.103093	cond_C	cond_P	1.0812	5.56003	0.0143009	0.0963088
	hsa-miR-3675-5p	cond_C	cond_P	-1.42298	3.13162	0.0143277	0.0963427
	hsa-miR-142-3p	cond_C	cond_P	-1.22132	4.50922	0.0144259	0.0968567
	Pre_miRNA_42970_length_186_cov_3.069892	cond_C	cond_P	0.779166	7.97386	0.0144917	0.0971513
	hsa-miR-24-1-5p	cond_C	cond_P	-1.9241	1.7245	0.0145781	0.0974539
	Pre_miRNA_68115_length_86_cov_1.058140	cond_C	cond_P	0.66286	6.07582	0.0145808	0.0974539
	hsa-miR-6737-5p	cond_C	cond_P	1.04267	4.38444	0.0148221	0.0989181
	hsa-miR-4252	cond_C	cond_P	-1.71081	2.28957	0.014846	0.0989284
	hsa-miR-6753-3p	cond_C	cond_P	-1.27401	3.45345	0.0149447	0.0994371
	Pre_miRNA_79775_length_129_cov_4.457365	cond_C	cond_P	-0.873328	6.76725	0.014975	0.0994894
	Pre_miRNA_71335_length_65_cov_4.523077	cond_C	cond_P	1.11836	9.44495	0.0150437	0.0997965
	hsa-miR-6777-5p	cond_C	cond_P	-0.951646	4.14671	0.0151716	0.100347
	hsa-miR-6860	cond_C	cond_P	-0.893644	4.35288	0.0151719	0.100347
	hsa-miR-4295	cond_C	cond_P	-1.18397	2.59261	0.0152263	0.100557
	hsa-miR-3125	cond_C	cond_P	1.07504	5.76671	0.0154691	0.102008
	hsa-miR-6888-5p	cond_C	cond_P	-0.96693	3.1084	0.0157674	0.103821
	Pre_miRNA_44389_length_107_cov_4.149533	cond_C	cond_P	0.729464	6.53137	0.0158833	0.10443
	hsa-miR-519e-3p	cond_C	cond_P	-1.63661	3.63318	0.0159477	0.104535
	hsa-miR-7703	cond_C	cond_P	-1.09358	3.65568	0.0159606	0.104535
	hsa-miR-4455	cond_C	cond_P	-1.14467	4.0531	0.0159699	0.104535
	Pre_miRNA_73230_length_120_cov_1.800000	cond_C	cond_P	0.645315	6.29007	0.0160573	0.104768
	hsa-miR-197-3p	cond_C	cond_P	-0.97472	5.03507	0.0160765	0.104768
	hsa-miR-4722-3p	cond_C	cond_P	-1.06682	3.98871	0.0161154	0.104768
	hsa-miR-769-5p	cond_C	cond_P	-1.02396	5.71711	0.0161234	0.104768
	hsa-miR-633	cond_C	cond_P	-1.65748	2.21635	0.0161235	0.104768
	Pre_miRNA_80224_length_145_cov_8.117241	cond_C	cond_P	1.11243	6.26484	0.0161479	0.104773
	Pre_miRNA_59460_length_63_cov_1.000000	cond_C	cond_P	-0.96141	4.80044	0.0162911	0.105548
	hsa-miR-625-5p	cond_C	cond_P	-2.35151	1.54727	0.0163595	0.105749
	hsa-miR-6809-3p	cond_C	cond_P	-1.0564	5.37204	0.0163698	0.105749
	hsa-miR-7151-3p	cond_C	cond_P	-1.01636	4.20121	0.0164277	0.105968
	hsa-miR-1228-5p	cond_C	cond_P	0.904555	5.5993	0.0165093	0.10634
	Pre_miRNA_63297_length_150_cov_1.480000	cond_C	cond_P	1.2306	7.21563	0.0165914	0.106714
	Pre_miRNA_61506_length_138_cov_1.942029	cond_C	cond_P	0.844734	6.89985	0.0167079	0.107181
	Pre_miRNA_22569_length_113_cov_3.044248	cond_C	cond_P	0.700487	6.55775	0.0167122	0.107181
	hsa-miR-4787-5p	cond_C	cond_P	0.863745	6.26983	0.0167929	0.107543
	hsa-miR-6504-5p	cond_C	cond_P	-1.72533	2.68262	0.016942	0.108341
	Pre_miRNA_61508_length_62_cov_4.016129	cond_C	cond_P	0.873516	9.62128	0.0170497	0.108786
	hsa-miR-520e	cond_C	cond_P	-1.14682	3.02335	0.0170607	0.108786
	hsa-miR-6855-5p	cond_C	cond_P	1.28953	5.03503	0.017136	0.10911
	hsa-miR-3127-5p	cond_C	cond_P	-1.16001	2.96807	0.0172052	0.109272
	hsa-miR-566	cond_C	cond_P	-1.35172	2.64032	0.0172108	0.109272
	hsa-miR-4749-5p	cond_C	cond_P	1.01401	7.18005	0.0172392	0.109296
	hsa-miR-4294	cond_C	cond_P	-1.77827	1.82992	0.0174638	0.110423
	Pre_miRNA_109608_length_32_cov_1.031250	cond_C	cond_P	-1.58248	4.87041	0.0174666	0.110423
	Pre_miRNA_53029_length_78_cov_1.320513	cond_C	cond_P	1.35427	10.6151	0.0175138	0.110563
	hsa-miR-6716-5p	cond_C	cond_P	-1.08636	3.18996	0.0177473	0.111879
	hsa-miR-532-5p	cond_C	cond_P	-0.991328	3.46592	0.0178296	0.112238
	hsa-miR-920	cond_C	cond_P	-1.29761	3.6453	0.0178568	0.11225
	hsa-miR-4758-5p	cond_C	cond_P	0.778048	4.56319	0.0178998	0.112328
	Pre_miRNA_38154_length_189_cov_4.079365	cond_C	cond_P	0.925285	5.19384	0.0179198	0.112328
	Pre_miRNA_79940_length_64_cov_1.343750	cond_C	cond_P	-0.933231	6.03171	0.0180559	0.113021
	Pre_miRNA_35222_length_54_cov_9.000000	cond_C	cond_P	0.772157	6.66107	0.0181871	0.113682
	Pre_miRNA_76225_length_66_cov_2.000000	cond_C	cond_P	0.765425	5.97046	0.0183215	0.114362
	hsa-miR-5008-5p	cond_C	cond_P	-1.16902	4.18894	0.0183935	0.114624
	Pre_miRNA_39483_length_203_cov_6.532020	cond_C	cond_P	0.7103	6.68649	0.0184191	0.114624
	Pre_miRNA_4516_length_36_cov_20.083334	cond_C	cond_P	1.00536	9.19042	0.018441	0.114624
	hsa-miR-6852-5p	cond_C	cond_P	-1.29505	3.04022	0.0185868	0.115304
	hsa-miR-6810-5p	cond_C	cond_P	-1.21432	3.20462	0.0186109	0.115304
	hsa-miR-378f	cond_C	cond_P	-1.35529	3.18522	0.0186285	0.115304
	hsa-miR-8077	cond_C	cond_P	-0.939795	3.36548	0.0187562	0.115933
	Pre_miRNA_45096_length_66_cov_3.454545	cond_C	cond_P	0.691444	6.43227	0.0188455	0.116323
	Pre_miRNA_40732_length_180_cov_34.805557	cond_C	cond_P	-1.50207	2.00573	0.0188762	0.116351
	hsa-miR-4773	cond_C	cond_P	-1.44245	3.4418	0.0189067	0.116377
	hsa-miR-3189-5p	cond_C	cond_P	-1.34934	3.46021	0.0190457	0.117071
	hsa-miR-4691-5p	cond_C	cond_P	-1.10698	3.13414	0.0191876	0.117769
	hsa-let-7e-3p	cond_C	cond_P	-1.15954	3.01429	0.0192124	0.117769
	hsa-miR-6501-5p	cond_C	cond_P	-1.06346	3.42276	0.0192727	0.117929
	Pre_miRNA_68956_length_124_cov_2.153226	cond_C	cond_P	-0.64889	5.38173	0.0192917	0.117929
	hsa-miR-4700-5p	cond_C	cond_P	-1.0508	4.74327	0.0193636	0.118206
	hsa-miR-3960	cond_C	cond_P	0.783039	5.30557	0.0194572	0.118452
	Pre_miRNA_61539_length_178_cov_1.758427	cond_C	cond_P	-0.820897	5.69798	0.0194573	0.118452
	hsa-miR-593-3p	cond_C	cond_P	-1.14572	2.79024	0.0195204	0.118673
	Pre_miRNA_65477_length_99_cov_1.030303	cond_C	cond_P	0.888437	6.48483	0.0198205	0.120333
	Pre_miRNA_39602_length_109_cov_4.266055	cond_C	cond_P	0.934132	5.01969	0.0199345	0.120843
	hsa-miR-96-3p	cond_C	cond_P	-1.0294	2.89709	0.0199589	0.120843
	hsa-miR-26b-3p	cond_C	cond_P	-0.823153	3.48707	0.0200042	0.120884
	hsa-miR-6821-5p	cond_C	cond_P	-0.960814	4.27341	0.0200202	0.120884
	Pre_miRNA_75363_length_70_cov_2.000000	cond_C	cond_P	0.91681	6.96025	0.0200751	0.121051
	hsa-miR-514a-5p	cond_C	cond_P	-1.3684	3.76728	0.020198	0.121626
	Pre_miRNA_76371_length_103_cov_2.038835	cond_C	cond_P	0.632751	6.16894	0.020244	0.121738
	hsa-miR-625-3p	cond_C	cond_P	-1.10037	3.74017	0.0202765	0.121769
	hsa-miR-15b-3p	cond_C	cond_P	-1.30878	3.03273	0.0203743	0.122191
	Pre_miRNA_51786_length_76_cov_1.855263	cond_C	cond_P	1.46303	6.10006	0.0204773	0.122643
	Pre_miRNA_76460_length_70_cov_2.000000	cond_C	cond_P	0.719944	6.21723	0.0205766	0.122985
	hsa-miR-8485	cond_C	cond_P	-1.3989	8.21783	0.0206076	0.122985
	Pre_miRNA_113020_length_63_cov_2.777778	cond_C	cond_P	-0.823164	5.24567	0.0206387	0.122985
	Pre_miRNA_60281_length_99_cov_3.000000	cond_C	cond_P	0.634822	5.89801	0.0206453	0.122985
	hsa-miR-302b-3p	cond_C	cond_P	-1.64841	2.01274	0.0207501	0.123444
	hsa-miR-6819-3p	cond_C	cond_P	-0.939051	3.99293	0.0208381	0.123801
	hsa-miR-6756-5p	cond_C	cond_P	-0.737241	4.93552	0.0208817	0.123894
	hsa-miR-520d-3p	cond_C	cond_P	-0.939248	3.17102	0.0210277	0.124594
	Pre_miRNA_41981_length_104_cov_2.115385	cond_C	cond_P	0.693898	5.75406	0.0210831	0.124756
	hsa-miR-370-3p	cond_C	cond_P	1.34434	6.11871	0.021145	0.124956
	Pre_miRNA_48358_length_144_cov_2.520833	cond_C	cond_P	-0.593961	5.32673	0.021227	0.125273
	hsa-miR-1207-3p	cond_C	cond_P	-1.30567	3.11528	0.0213721	0.125918
	hsa-miR-758-5p	cond_C	cond_P	-1.51681	2.90549	0.0214239	0.125918
	hsa-miR-6768-3p	cond_C	cond_P	-1.36981	3.42253	0.0214447	0.125918
	Pre_miRNA_72556_length_70_cov_3.671429	cond_C	cond_P	0.791001	7.21365	0.0214498	0.125918
	hsa-miR-644a	cond_C	cond_P	-1.12371	2.92138	0.0214978	0.126034
	hsa-miR-3118	cond_C	cond_P	-1.01378	2.741	0.0215395	0.126111
	Pre_miRNA_62206_length_97_cov_1.958763	cond_C	cond_P	-0.563811	5.53394	0.0216106	0.126361
	hsa-miR-6089	cond_C	cond_P	0.768607	5.86836	0.0217149	0.126804
	Pre_miRNA_65099_length_80_cov_3.112500	cond_C	cond_P	0.977688	6.11457	0.0217943	0.1271
	Pre_miRNA_54584_length_65_cov_5.076923	cond_C	cond_P	-1.08394	4.19444	0.021863	0.127334
	Pre_miRNA_46111_length_110_cov_3.972727	cond_C	cond_P	-0.755882	4.00261	0.0219413	0.127622
	hsa-miR-223-5p	cond_C	cond_P	-1.21047	2.79543	0.0219975	0.127752
	Pre_miRNA_68803_length_58_cov_2.000000	cond_C	cond_P	0.971502	5.53588	0.0220457	0.127752
	Pre_miRNA_81050_length_61_cov_1.639344	cond_C	cond_P	0.635755	5.35351	0.0220501	0.127752
	Pre_miRNA_43413_length_144_cov_1.715278	cond_C	cond_P	0.766748	6.90941	0.0222959	0.128867
	Pre_miRNA_82073_length_60_cov_2.016667	cond_C	cond_P	0.856583	7.23805	0.0223141	0.128867
	hsa-miR-6514-5p	cond_C	cond_P	-1.42462	3.35988	0.0223295	0.128867
	hsa-miR-940	cond_C	cond_P	0.906264	5.81578	0.0225344	0.129802
	hsa-miR-615-5p	cond_C	cond_P	1.24341	4.05632	0.0225566	0.129802
	hsa-miR-4707-5p	cond_C	cond_P	0.766698	5.63165	0.0225793	0.129802
	hsa-miR-4277	cond_C	cond_P	-1.71866	3.07539	0.0226842	0.130236
	hsa-miR-1273d	cond_C	cond_P	-1.16028	3.24933	0.0227464	0.130323
	hsa-miR-6770-5p	cond_C	cond_P	-1.06614	3.55155	0.0227581	0.130323
	hsa-miR-1183	cond_C	cond_P	-0.97777	4.42502	0.0228242	0.130533
	hsa-miR-25-5p	cond_C	cond_P	-1.29232	2.2158	0.0228577	0.130556
	Pre_miRNA_43751_length_70_cov_2.342857	cond_C	cond_P	0.657886	5.33557	0.0229983	0.131088
	hsa-let-7a-2-3p	cond_C	cond_P	-1.17316	2.14217	0.0230098	0.131088
	Pre_miRNA_56787_length_110_cov_1.500000	cond_C	cond_P	-1.96509	2.28118	0.023138	0.131649
	hsa-miR-6785-5p	cond_C	cond_P	0.793056	5.04799	0.0233105	0.132461
	hsa-miR-139-3p	cond_C	cond_P	0.855008	4.37208	0.023361	0.132578
	Pre_miRNA_42682_length_91_cov_2.626374	cond_C	cond_P	1.04398	7.92003	0.0234916	0.133149
	hsa-miR-3157-5p	cond_C	cond_P	-1.09586	2.68708	0.0236629	0.133869
	hsa-miR-6847-3p	cond_C	cond_P	-1.22839	3.37949	0.0236789	0.133869
	hsa-miR-3654	cond_C	cond_P	-1.26801	3.33859	0.0237177	0.133917
	Pre_miRNA_54265_length_260_cov_3.538461	cond_C	cond_P	0.588356	5.50552	0.0238135	0.134215
	hsa-miR-301b-3p	cond_C	cond_P	-1.19016	2.45568	0.0238308	0.134215
	hsa-miR-3667-5p	cond_C	cond_P	-1.27757	3.37596	0.0242184	0.136059
	Pre_miRNA_74232_length_60_cov_1.000000	cond_C	cond_P	0.762973	6.70077	0.0242196	0.136059
	hsa-miR-548v	cond_C	cond_P	-1.7565	1.91152	0.0244678	0.137023
	Pre_miRNA_43322_length_100_cov_7.100000	cond_C	cond_P	0.864712	8.77353	0.0244746	0.137023
	hsa-miR-4733-3p	cond_C	cond_P	-1.3183	2.70346	0.024517	0.137023
	hsa-miR-4687-5p	cond_C	cond_P	0.746917	4.73741	0.0245304	0.137023
	Pre_miRNA_72269_length_96_cov_1.229167	cond_C	cond_P	0.757057	6.41166	0.0245456	0.137023
	hsa-miR-6812-3p	cond_C	cond_P	-0.846131	3.79037	0.0245933	0.137117
	Pre_miRNA_50479_length_249_cov_8.706827	cond_C	cond_P	1.01061	6.56227	0.0246322	0.137147
	hsa-miR-572	cond_C	cond_P	0.991144	4.08057	0.0246605	0.137147
	Pre_miRNA_80638_length_31_cov_1.516129	cond_C	cond_P	0.958956	6.49686	0.0247724	0.137597
	hsa-miR-1271-3p	cond_C	cond_P	-1.36183	2.88956	0.0248261	0.137723
	Pre_miRNA_122371_length_32_cov_1.031250	cond_C	cond_P	0.700957	6.92471	0.0250485	0.138567
	hsa-miR-580-5p	cond_C	cond_P	-1.19142	2.91945	0.0251181	0.138567
	Pre_miRNA_59646_length_163_cov_2.423313	cond_C	cond_P	0.655398	5.85115	0.0251356	0.138567
	Pre_miRNA_79734_length_89_cov_1.449438	cond_C	cond_P	1.11472	9.11283	0.02515	0.138567
	Pre_miRNA_36509_length_59_cov_11.254237	cond_C	cond_P	0.788344	6.32657	0.0252123	0.138567
	hsa-miR-1247-3p	cond_C	cond_P	0.803982	4.54929	0.0252248	0.138567
	Pre_miRNA_54684_length_60_cov_3.000000	cond_C	cond_P	0.833619	6.04044	0.0252253	0.138567
	hsa-miR-509-3p	cond_C	cond_P	-1.42351	3.06747	0.0252343	0.138567
	hsa-miR-6879-3p	cond_C	cond_P	1.204	5.27588	0.0252863	0.138567
	hsa-miR-6751-3p	cond_C	cond_P	-0.886529	5.49214	0.0252904	0.138567
	hsa-miR-548m	cond_C	cond_P	-0.810283	3.59679	0.0253283	0.138603
	Pre_miRNA_50521_length_75_cov_2.400000	cond_C	cond_P	0.937549	7.57281	0.0254249	0.13896
	Pre_miRNA_41793_length_72_cov_13.513889	cond_C	cond_P	0.796088	6.76922	0.025489	0.139076
	hsa-miR-4436b-5p	cond_C	cond_P	-1.00055	3.46431	0.025531	0.139076
	hsa-miR-4316	cond_C	cond_P	-1.22765	2.53845	0.0255401	0.139076
	hsa-miR-608	cond_C	cond_P	0.881688	8.20199	0.0256666	0.139593
	hsa-miR-1199-3p	cond_C	cond_P	1.00525	4.51206	0.0257867	0.13997
	hsa-miR-573	cond_C	cond_P	-0.966401	3.75485	0.0257988	0.13997
	Pre_miRNA_59626_length_80_cov_1.737500	cond_C	cond_P	0.733958	4.79647	0.0258794	0.140119
	Pre_miRNA_77844_length_58_cov_1.224138	cond_C	cond_P	0.783676	6.69893	0.0259205	0.140119
	hsa-miR-3664-3p	cond_C	cond_P	-1.13746	2.79519	0.025951	0.140119
	Pre_miRNA_6343_length_70_cov_5.942857	cond_C	cond_P	0.701223	6.74318	0.025961	0.140119
	hsa-miR-381-5p	cond_C	cond_P	0.833759	4.65077	0.0259843	0.140119
	hsa-miR-449b-5p	cond_C	cond_P	-1.23521	3.03153	0.0260821	0.140164
	Pre_miRNA_53358_length_115_cov_2.452174	cond_C	cond_P	0.650948	6.39223	0.0260865	0.140164
	Pre_miRNA_47387_length_48_cov_4.666667	cond_C	cond_P	0.769958	7.12665	0.0260873	0.140164
	hsa-miR-6764-5p	cond_C	cond_P	-1.14538	3.19877	0.0262223	0.140719
	Pre_miRNA_75719_length_97_cov_2.515464	cond_C	cond_P	-1.54078	2.77919	0.0262706	0.140808
	hsa-miR-5585-3p	cond_C	cond_P	-1.20593	6.31551	0.0263301	0.140957
	hsa-miR-548d-3p	cond_C	cond_P	-1.10423	3.86105	0.0263815	0.141061
	Pre_miRNA_59462_length_105_cov_3.257143	cond_C	cond_P	0.866765	7.89319	0.0264131	0.141061
	hsa-miR-4498	cond_C	cond_P	-0.939424	3.03917	0.0264594	0.141138
	hsa-miR-1273h-5p	cond_C	cond_P	-1.06172	3.85607	0.0265361	0.141208
	hsa-miR-670-5p	cond_C	cond_P	-1.51247	4.23889	0.0265662	0.141208
	Pre_miRNA_68976_length_154_cov_2.058442	cond_C	cond_P	0.971311	6.73375	0.026611	0.141208
	Pre_miRNA_75064_length_64_cov_1.031250	cond_C	cond_P	0.664875	5.88522	0.0266277	0.141208
	Pre_miRNA_114183_length_142_cov_1.690141	cond_C	cond_P	0.753687	8.58543	0.0266404	0.141208
	hsa-miR-4453	cond_C	cond_P	-1.62265	2.0934	0.0266635	0.141208
	Pre_miRNA_64398_length_59_cov_2.966102	cond_C	cond_P	0.69084	6.387	0.026719	0.141333
	Pre_miRNA_53510_length_131_cov_2.786260	cond_C	cond_P	0.711048	5.9744	0.0268319	0.141691
	Pre_miRNA_38745_length_33_cov_10.727273	cond_C	cond_P	-1.47918	9.17903	0.0268503	0.141691
	hsa-miR-5703	cond_C	cond_P	1.30811	3.60758	0.0269181	0.141789
	hsa-miR-219b-5p	cond_C	cond_P	-1.47625	3.25856	0.0269831	0.141789
	Pre_miRNA_59652_length_234_cov_2.816239	cond_C	cond_P	1.28544	7.28973	0.0270105	0.141789
	Pre_miRNA_44058_length_59_cov_2.000000	cond_C	cond_P	0.648138	6.95627	0.0270285	0.141789
	Pre_miRNA_55814_length_144_cov_3.138889	cond_C	cond_P	0.647066	6.55586	0.0270357	0.141789
	hsa-miR-1251-3p	cond_C	cond_P	-1.14408	2.75113	0.0270897	0.141789
	hsa-miR-4730	cond_C	cond_P	-0.957533	3.56503	0.0270926	0.141789
	hsa-miR-8069	cond_C	cond_P	0.982621	8.56228	0.0271563	0.141942
	hsa-miR-4699-3p	cond_C	cond_P	-1.08472	3.62706	0.0271858	0.141942
	Pre_miRNA_28464_length_44_cov_15.181818	cond_C	cond_P	1.02294	9.7166	0.0275778	0.143819
	hsa-miR-1293	cond_C	cond_P	1.02555	3.755	0.0276596	0.144076
	hsa-miR-5196-3p	cond_C	cond_P	0.706616	4.76036	0.0279685	0.145515
	hsa-miR-3529-3p	cond_C	cond_P	-0.937618	3.82205	0.0280237	0.145631
	Pre_miRNA_37847_length_30_cov_7.566667	cond_C	cond_P	0.561882	5.98566	0.028184	0.146141
	hsa-miR-4701-5p	cond_C	cond_P	-0.903301	4.56716	0.0282147	0.146141
	hsa-miR-654-3p	cond_C	cond_P	-1.43388	4.652	0.0282376	0.146141
	Pre_miRNA_23139_length_60_cov_1.033333	cond_C	cond_P	0.668736	6.25952	0.0282534	0.146141
	hsa-miR-6876-5p	cond_C	cond_P	-1.07371	4.27829	0.0283034	0.146229
	hsa-miR-98-3p	cond_C	cond_P	-1.50731	2.64154	0.0284421	0.146774
	hsa-miR-5004-3p	cond_C	cond_P	-1.15064	4.05175	0.0288543	0.148729
	Pre_miRNA_92675_length_71_cov_3.436620	cond_C	cond_P	0.725172	7.11906	0.0289168	0.148737
	hsa-miR-18a-3p	cond_C	cond_P	-1.11262	2.80823	0.0289229	0.148737
	Pre_miRNA_31480_length_65_cov_1.615385	cond_C	cond_P	0.793092	6.31436	0.0290466	0.1492
	hsa-miR-4723-3p	cond_C	cond_P	-0.866661	4.13948	0.0292693	0.15017
	hsa-miR-5189-3p	cond_C	cond_P	-1.11962	3.84018	0.0293723	0.150387
	hsa-miR-6747-5p	cond_C	cond_P	-0.825592	4.48291	0.0293794	0.150387
	hsa-miR-544b	cond_C	cond_P	-1.08711	2.54522	0.0294521	0.150585
	Pre_miRNA_47745_length_29_cov_15.482759	cond_C	cond_P	0.715591	5.99142	0.0295314	0.150817
	hsa-miR-891b	cond_C	cond_P	-1.02572	2.33757	0.0298649	0.152345
	Pre_miRNA_26912_length_62_cov_2.758065	cond_C	cond_P	1.12274	7.01525	0.0299536	0.152568
	hsa-miR-3064-3p	cond_C	cond_P	-1.52638	2.70022	0.0299774	0.152568
	hsa-miR-5000-5p	cond_C	cond_P	-1.14554	2.72142	0.0300398	0.152711
	hsa-miR-4281	cond_C	cond_P	0.805559	4.25716	0.0301344	0.153017
	Pre_miRNA_81079_length_44_cov_1.000000	cond_C	cond_P	-0.679041	5.99818	0.0303173	0.153741
	Pre_miRNA_55018_length_77_cov_1.818182	cond_C	cond_P	-0.619248	5.68252	0.0303464	0.153741
	Pre_miRNA_75417_length_71_cov_2.366197	cond_C	cond_P	-0.664549	5.48511	0.030398	0.153768
	hsa-miR-101-5p	cond_C	cond_P	-1.15024	3.45563	0.030421	0.153768
	hsa-miR-1273g-3p	cond_C	cond_P	-1.16739	7.76552	0.0305702	0.154131
	hsa-miR-330-5p	cond_C	cond_P	-1.06754	3.24043	0.0305772	0.154131
	hsa-miR-136-3p	cond_C	cond_P	1.15654	2.66683	0.030597	0.154131
	hsa-miR-548aj-5p	cond_C	cond_P	-2.96004	1.06133	0.0306568	0.15415
	hsa-miR-3650	cond_C	cond_P	-1.24408	2.36214	0.0306948	0.15415
	hsa-miR-3691-5p	cond_C	cond_P	-0.945754	3.39078	0.0307584	0.15415
	hsa-miR-548ar-5p	cond_C	cond_P	-1.29727	2.03448	0.0308198	0.15415
	Pre_miRNA_72232_length_73_cov_1.835616	cond_C	cond_P	0.917937	9.38175	0.0308417	0.15415
	Pre_miRNA_46200_length_464_cov_3.012931	cond_C	cond_P	0.699808	6.73735	0.0308494	0.15415
	Pre_miRNA_56049_length_100_cov_2.800000	cond_C	cond_P	0.72344	6.65738	0.0308898	0.15415
	hsa-miR-548aa	cond_C	cond_P	-2.42429	1.41853	0.03092	0.15415
	hsa-miR-7855-5p	cond_C	cond_P	-1.18871	4.2245	0.0309282	0.15415
	hsa-miR-548av-5p	cond_C	cond_P	1.52527	2.54296	0.0309481	0.15415
	hsa-miR-3173-5p	cond_C	cond_P	-1.1108	4.46725	0.0311213	0.154703
	hsa-miR-186-3p	cond_C	cond_P	-1.01998	2.9434	0.0311288	0.154703
	hsa-miR-507	cond_C	cond_P	-1.03052	3.0555	0.0311921	0.154844
	hsa-miR-409-5p	cond_C	cond_P	1.14486	3.53799	0.031234	0.154879
	Pre_miRNA_6366_length_52_cov_1.096154	cond_C	cond_P	0.908622	7.64589	0.0316768	0.156899
	hsa-miR-203a-5p	cond_C	cond_P	-1.16492	2.35999	0.0317487	0.156929
	Pre_miRNA_50038_length_120_cov_3.716667	cond_C	cond_P	1.3534	4.59403	0.0317793	0.156929
	hsa-miR-8057	cond_C	cond_P	-1.4568	2.5072	0.031789	0.156929
	Pre_miRNA_80892_length_77_cov_1.298701	cond_C	cond_P	1.06011	6.43129	0.0319541	0.157209
	Pre_miRNA_37075_length_145_cov_7.951724	cond_C	cond_P	0.612998	5.20256	0.031979	0.157209
	hsa-miR-3661	cond_C	cond_P	1.00124	5.0378	0.0319797	0.157209
	hsa-miR-6750-3p	cond_C	cond_P	-1.00951	3.84013	0.0319873	0.157209
	hsa-miR-425-3p	cond_C	cond_P	-0.922148	3.48218	0.0320436	0.157303
	hsa-miR-6735-3p	cond_C	cond_P	-1.03026	3.71718	0.0321337	0.157303
	hsa-miR-4254	cond_C	cond_P	-1.0404	3.71241	0.0321375	0.157303
	Pre_miRNA_75369_length_99_cov_2.000000	cond_C	cond_P	0.618106	5.83258	0.0321637	0.157303
	Pre_miRNA_115388_length_59_cov_1.000000	cond_C	cond_P	0.778163	6.23309	0.0321837	0.157303
	Pre_miRNA_84237_length_98_cov_1.000000	cond_C	cond_P	0.658798	6.38875	0.0322444	0.157324
	Pre_miRNA_56504_length_123_cov_1.455285	cond_C	cond_P	0.518749	6.34265	0.0322932	0.157324
	Pre_miRNA_33236_length_68_cov_1.147059	cond_C	cond_P	-0.901367	4.64012	0.0322943	0.157324
	hsa-miR-652-5p	cond_C	cond_P	-0.847061	4.12697	0.0323699	0.157424
	hsa-miR-302a-3p	cond_C	cond_P	-1.52117	2.03328	0.0323858	0.157424
	hsa-miR-16-5p	cond_C	cond_P	-1.21706	8.16247	0.0324805	0.157711
	hsa-miR-3924	cond_C	cond_P	-1.22149	3.06734	0.0327428	0.158812
	hsa-miR-6769b-5p	cond_C	cond_P	-0.879963	4.61476	0.032972	0.159668
	hsa-miR-7976	cond_C	cond_P	-1.46026	2.19795	0.0329913	0.159668
	hsa-miR-1279	cond_C	cond_P	-1.06816	2.92954	0.0334293	0.161601
	hsa-miR-656-5p	cond_C	cond_P	-1.04992	2.70535	0.0334635	0.161601
	hsa-miR-3187-3p	cond_C	cond_P	1.18129	4.15192	0.0337	0.162566
	Pre_miRNA_55317_length_92_cov_3.793478	cond_C	cond_P	0.547314	5.4796	0.0337641	0.162698
	Pre_miRNA_114343_length_72_cov_2.222222	cond_C	cond_P	-0.95378	4.03719	0.0338324	0.16285
	hsa-miR-1248	cond_C	cond_P	-1.24553	2.57862	0.0341027	0.163974
	hsa-miR-627-5p	cond_C	cond_P	-0.886141	3.49788	0.0341638	0.16409
	hsa-miR-7978	cond_C	cond_P	-1.01845	2.2883	0.0342948	0.16438
	Pre_miRNA_40789_length_135_cov_4.562963	cond_C	cond_P	0.648034	6.72156	0.0342982	0.16438
	hsa-miR-6790-5p	cond_C	cond_P	-0.803803	3.22203	0.0343869	0.164627
	Pre_miRNA_69359_length_92_cov_2.032609	cond_C	cond_P	0.801005	5.93656	0.0344913	0.164949
	Pre_miRNA_125330_length_37_cov_1.000000	cond_C	cond_P	0.799947	7.07994	0.0346989	0.165763
	hsa-miR-6867-5p	cond_C	cond_P	-0.8814	4.61555	0.034843	0.166272
	hsa-miR-3911	cond_C	cond_P	-1.59277	2.64916	0.0349246	0.166371
	hsa-miR-3619-3p	cond_C	cond_P	-0.888814	3.80348	0.0349873	0.166371
	Pre_miRNA_64444_length_133_cov_3.285714	cond_C	cond_P	0.846309	8.21085	0.0349904	0.166371
	Pre_miRNA_25210_length_58_cov_3.068965	cond_C	cond_P	0.981429	6.39627	0.0350137	0.166371
	hsa-miR-5582-3p	cond_C	cond_P	-1.60907	2.28388	0.035202	0.166772
	Pre_miRNA_75832_length_58_cov_2.965517	cond_C	cond_P	-0.806784	7.69753	0.0352282	0.166772
	hsa-miR-3182	cond_C	cond_P	-1.04738	7.41293	0.0352297	0.166772
	hsa-miR-4651	cond_C	cond_P	0.658832	5.42609	0.0352802	0.166772
	Pre_miRNA_41920_length_105_cov_1.047619	cond_C	cond_P	0.700925	7.0983	0.035286	0.166772
	hsa-miR-5572	cond_C	cond_P	-0.887171	3.56979	0.0354384	0.167314
	Pre_miRNA_34797_length_269_cov_5.613383	cond_C	cond_P	0.672293	6.44308	0.0355496	0.167661
	hsa-miR-4329	cond_C	cond_P	1.20365	2.77699	0.0356063	0.16775
	hsa-miR-6500-5p	cond_C	cond_P	-1.22877	2.73724	0.0356684	0.167865
	Pre_miRNA_113511_length_131_cov_1.786260	cond_C	cond_P	0.82742	5.56504	0.0358334	0.168462
	hsa-miR-6875-5p	cond_C	cond_P	-0.955923	3.64982	0.0358769	0.168488
	hsa-miR-6738-3p	cond_C	cond_P	0.658389	5.8426	0.0359197	0.168511
	hsa-miR-1202	cond_C	cond_P	-1.08796	3.47269	0.035974	0.168511
	Pre_miRNA_78863_length_73_cov_2.000000	cond_C	cond_P	-0.650843	5.08848	0.0359957	0.168511
	Pre_miRNA_51151_length_86_cov_15.627907	cond_C	cond_P	-1.28169	3.11841	0.0363334	0.169913
	hsa-miR-4704-3p	cond_C	cond_P	-1.37821	1.90713	0.0366338	0.171137
	Pre_miRNA_56600_length_99_cov_3.393939	cond_C	cond_P	-0.650019	4.44642	0.0366969	0.171252
	Pre_miRNA_61975_length_90_cov_2.733333	cond_C	cond_P	0.590109	6.63575	0.0369107	0.172069
	hsa-miR-3687	cond_C	cond_P	0.944854	3.38475	0.0371003	0.172227
	hsa-miR-6781-5p	cond_C	cond_P	0.836195	3.9262	0.0371007	0.172227
	hsa-miR-4781-3p	cond_C	cond_P	1.22065	3.1177	0.0371375	0.172227
	Pre_miRNA_79261_length_72_cov_2.611111	cond_C	cond_P	0.586356	6.08369	0.0371559	0.172227
	hsa-miR-146a-5p	cond_C	cond_P	-1.07923	4.94565	0.0371982	0.172227
	hsa-miR-3680-5p	cond_C	cond_P	-1.10126	2.83819	0.037202	0.172227
	hsa-miR-362-5p	cond_C	cond_P	-1.03857	4.06279	0.0372162	0.172227
	hsa-miR-2682-5p	cond_C	cond_P	-1.14793	2.82677	0.0373153	0.17229
	Pre_miRNA_75615_length_65_cov_3.000000	cond_C	cond_P	0.833382	5.95456	0.0373342	0.17229
	hsa-miR-3713	cond_C	cond_P	-1.5046	2.53916	0.0373464	0.17229
	Pre_miRNA_51367_length_427_cov_10.297424	cond_C	cond_P	0.631574	5.86936	0.037473	0.172695
	Pre_miRNA_57332_length_108_cov_1.268519	cond_C	cond_P	0.720569	7.66231	0.0375169	0.172718
	Pre_miRNA_69851_length_75_cov_1.026667	cond_C	cond_P	0.779596	6.8359	0.0378241	0.173952
	hsa-miR-376a-5p	cond_C	cond_P	-0.939976	3.99478	0.0378928	0.174087
	Pre_miRNA_92178_length_48_cov_1.000000	cond_C	cond_P	-0.652971	4.25959	0.0379731	0.174237
	hsa-miR-1249-3p	cond_C	cond_P	-0.817302	5.75274	0.0380039	0.174237
	hsa-miR-346	cond_C	cond_P	0.707369	4.05144	0.0380631	0.174328
	Pre_miRNA_15249_length_39_cov_17.974360	cond_C	cond_P	-0.579099	6.42701	0.0382129	0.174834
	hsa-miR-670-3p	cond_C	cond_P	-1.43161	2.51248	0.0387545	0.177129
	Pre_miRNA_52776_length_232_cov_5.094828	cond_C	cond_P	-1.14318	4.20169	0.0388454	0.177362
	hsa-miR-718	cond_C	cond_P	0.858315	4.89508	0.0390078	0.17792
	Pre_miRNA_57883_length_115_cov_1.426087	cond_C	cond_P	-0.906262	6.64567	0.0390819	0.178075
	hsa-miR-7973	cond_C	cond_P	-1.11199	2.13256	0.0393735	0.17922
	hsa-miR-6836-3p	cond_C	cond_P	0.656334	5.32683	0.0394196	0.179246
	Pre_miRNA_52978_length_80_cov_4.312500	cond_C	cond_P	0.646628	7.63918	0.0394761	0.179319
	hsa-miR-1225-3p	cond_C	cond_P	0.688385	4.38774	0.039607	0.179506
	hsa-miR-3670	cond_C	cond_P	-0.99803	3.7589	0.0396344	0.179506
	hsa-miR-4688	cond_C	cond_P	-1.03556	4.3376	0.0396385	0.179506
	hsa-miR-3692-3p	cond_C	cond_P	-0.94059	4.86518	0.0397	0.179601
	hsa-miR-141-5p	cond_C	cond_P	-1.15878	2.90258	0.0399629	0.180424
	Pre_miRNA_42732_length_207_cov_2.811594	cond_C	cond_P	0.91214	7.05557	0.0399632	0.180424
	hsa-miR-4497	cond_C	cond_P	0.726181	5.34956	0.0400527	0.180644
	hsa-miR-4659b-5p	cond_C	cond_P	-2.28364	1.36528	0.0402099	0.181169
	hsa-miR-5689	cond_C	cond_P	-0.975731	3.38861	0.0402634	0.181226
	hsa-miR-7843-3p	cond_C	cond_P	-1.01606	4.17983	0.0403628	0.181365
	Pre_miRNA_53274_length_71_cov_1.901408	cond_C	cond_P	0.581696	6.34019	0.0403761	0.181365
	Pre_miRNA_79711_length_66_cov_1.545455	cond_C	cond_P	-0.724577	4.76858	0.0404283	0.181417
	hsa-miR-6511a-3p	cond_C	cond_P	-0.861224	5.22516	0.0406623	0.182282
	hsa-miR-6885-5p	cond_C	cond_P	0.8298	4.18731	0.0408082	0.18255
	Pre_miRNA_68142_length_62_cov_2.000000	cond_C	cond_P	0.671311	5.66155	0.04082	0.18255
	hsa-miR-6511b-5p	cond_C	cond_P	-0.939617	3.42478	0.0408937	0.18255
	hsa-miR-3620-3p	cond_C	cond_P	-1.07757	3.03745	0.0409543	0.18255
	hsa-miR-486-3p	cond_C	cond_P	-0.802167	3.58743	0.0409615	0.18255
	hsa-miR-320e	cond_C	cond_P	-1.29072	2.46675	0.0409689	0.18255
	hsa-let-7d-5p	cond_C	cond_P	-1.01176	8.4907	0.0412824	0.183763
	hsa-miR-6811-5p	cond_C	cond_P	-1.21243	3.06507	0.0414193	0.184187
	hsa-miR-4518	cond_C	cond_P	-1.16496	3.45964	0.0415502	0.184406
	hsa-miR-195-3p	cond_C	cond_P	-1.16556	3.85047	0.0415873	0.184406
	hsa-miR-29b-1-5p	cond_C	cond_P	-1.11381	3.32463	0.0416198	0.184406
	Pre_miRNA_83648_length_63_cov_1.253968	cond_C	cond_P	-0.759979	5.90404	0.0416348	0.184406
	hsa-miR-3674	cond_C	cond_P	-1.35971	2.02237	0.041925	0.185439
	Pre_miRNA_46725_length_99_cov_3.525253	cond_C	cond_P	0.857186	9.72796	0.0419515	0.185439
	hsa-miR-4801	cond_C	cond_P	-0.937324	3.82181	0.0421019	0.185919
	hsa-miR-4782-3p	cond_C	cond_P	-1.16846	2.67652	0.0423397	0.186651
	hsa-miR-5195-5p	cond_C	cond_P	0.89249	5.0523	0.0423518	0.186651
	hsa-miR-6878-3p	cond_C	cond_P	-0.766002	4.55412	0.0425387	0.187011
	Pre_miRNA_36458_length_102_cov_2.000000	cond_C	cond_P	1.08882	7.05738	0.0425491	0.187011
	hsa-miR-6868-5p	cond_C	cond_P	-1.213	3.19299	0.04256	0.187011
	hsa-miR-18b-3p	cond_C	cond_P	-1.0054	2.69916	0.042643	0.187153
	hsa-miR-664a-3p	cond_C	cond_P	-1.07522	5.52703	0.0426912	0.187153
	hsa-miR-513b-3p	cond_C	cond_P	-1.09056	2.72223	0.0427188	0.187153
	hsa-miR-526b-5p	cond_C	cond_P	-1.56424	2.44998	0.0427725	0.187203
	hsa-miR-4685-3p	cond_C	cond_P	-0.854953	3.9977	0.0428655	0.187296
	Pre_miRNA_66489_length_86_cov_2.802325	cond_C	cond_P	0.866436	7.40789	0.042878	0.187296
	hsa-miR-1226-3p	cond_C	cond_P	-0.937192	4.15127	0.0430074	0.187676
	hsa-miR-676-5p	cond_C	cond_P	-1.274	2.7344	0.0433568	0.189015
	hsa-miR-1911-3p	cond_C	cond_P	-1.25715	4.37375	0.0434418	0.1892
	hsa-miR-7153-3p	cond_C	cond_P	1.16411	2.55028	0.043752	0.190364
	hsa-miR-4676-3p	cond_C	cond_P	-1.03296	3.94989	0.043806	0.190412
	hsa-miR-216b-3p	cond_C	cond_P	-0.956766	2.19147	0.0441725	0.191665
	Pre_miRNA_52948_length_82_cov_5.256098	cond_C	cond_P	0.69548	7.63429	0.0442378	0.191665
	hsa-miR-1285-3p	cond_C	cond_P	-1.20583	3.1498	0.0442851	0.191665
	hsa-miR-4539	cond_C	cond_P	-1.06043	3.43027	0.0443002	0.191665
	Pre_miRNA_74640_length_80_cov_1.600000	cond_C	cond_P	-0.597112	5.2908	0.0443652	0.191665
	hsa-miR-197-5p	cond_C	cond_P	-0.807471	3.54341	0.044387	0.191665
	hsa-miR-6845-5p	cond_C	cond_P	-1.01565	3.44427	0.0443965	0.191665
	hsa-miR-504-5p	cond_C	cond_P	-1.07088	2.73112	0.0444784	0.191832
	Pre_miRNA_112978_length_72_cov_3.000000	cond_C	cond_P	0.575909	6.6808	0.0445831	0.192097
	Pre_miRNA_66302_length_129_cov_2.170543	cond_C	cond_P	0.711662	6.67686	0.0449836	0.19348
	hsa-miR-1244	cond_C	cond_P	-0.993112	3.13439	0.0449913	0.19348
	hsa-miR-5580-3p	cond_C	cond_P	-1.2497	2.72258	0.0450891	0.193713
	hsa-miR-4304	cond_C	cond_P	1.33703	3.19239	0.0452898	0.194148
	hsa-miR-4731-5p	cond_C	cond_P	-0.944805	2.83719	0.0453399	0.194148
	hsa-miR-320c	cond_C	cond_P	-1.29834	2.49705	0.0453676	0.194148
	hsa-miR-1236-3p	cond_C	cond_P	-0.825393	3.78443	0.0454116	0.194148
	hsa-miR-4690-5p	cond_C	cond_P	-0.833389	3.32774	0.0454131	0.194148
	hsa-miR-483-3p	cond_C	cond_P	0.795678	5.07195	0.0454666	0.194148
	hsa-miR-411-5p	cond_C	cond_P	0.98482	3.66563	0.0455482	0.194148
	hsa-miR-384	cond_C	cond_P	-1.03553	2.61671	0.0455933	0.194148
	hsa-miR-100-3p	cond_C	cond_P	-1.38649	2.43423	0.0456039	0.194148
	hsa-miR-4456	cond_C	cond_P	-0.977235	3.51424	0.0456279	0.194148
	Pre_miRNA_50386_length_126_cov_1.484127	cond_C	cond_P	-0.972789	4.49401	0.0457078	0.194302
	hsa-miR-4736	cond_C	cond_P	-1.24283	2.58092	0.045967	0.195217
	hsa-miR-518d-5p	cond_C	cond_P	-1.53433	3.99611	0.0462269	0.196133
	hsa-miR-19b-2-5p	cond_C	cond_P	-1.06817	2.45164	0.0462817	0.196178
	Pre_miRNA_18263_length_60_cov_5.883333	cond_C	cond_P	0.553001	5.87875	0.0463277	0.196186
	Pre_miRNA_65191_length_91_cov_1.351648	cond_C	cond_P	0.528157	5.49416	0.0465366	0.196882
	Pre_miRNA_80108_length_64_cov_1.062500	cond_C	cond_P	-0.756516	6.3202	0.0466624	0.197146
	hsa-miR-6854-5p	cond_C	cond_P	-0.833423	3.55881	0.0466878	0.197146
	hsa-miR-6846-3p	cond_C	cond_P	-0.825646	3.45991	0.0469229	0.197951
	hsa-miR-221-5p	cond_C	cond_P	-1.09502	2.77427	0.047165	0.198758
	Pre_miRNA_62148_length_71_cov_1.619718	cond_C	cond_P	-0.692388	5.56013	0.047204	0.198758
	hsa-miR-7156-3p	cond_C	cond_P	-0.986566	3.87353	0.047331	0.199104
	Pre_miRNA_59092_length_193_cov_2.056995	cond_C	cond_P	0.862466	7.23778	0.0477142	0.200451
	hsa-miR-6823-5p	cond_C	cond_P	0.650141	3.89237	0.0477835	0.200451
	hsa-miR-3621	cond_C	cond_P	0.717464	5.01867	0.0477866	0.200451
	Pre_miRNA_52809_length_98_cov_1.561224	cond_C	cond_P	0.647959	8.2376	0.0478514	0.200533
	Pre_miRNA_60160_length_82_cov_2.048780	cond_C	cond_P	0.758027	5.00519	0.0480042	0.200827
	Pre_miRNA_75193_length_95_cov_3.010526	cond_C	cond_P	-0.888888	9.08219	0.0480465	0.200827
	hsa-miR-1224-5p	cond_C	cond_P	-1.14087	2.60363	0.0480573	0.200827
	Pre_miRNA_52598_length_135_cov_4.007407	cond_C	cond_P	0.842042	6.63921	0.0483886	0.202021
	hsa-miR-5787	cond_C	cond_P	0.736566	5.25552	0.0484443	0.202064
	hsa-miR-2681-3p	cond_C	cond_P	1.00788	5.02728	0.0487286	0.203037
	hsa-miR-8073	cond_C	cond_P	0.893727	5.30243	0.0487692	0.203037
	hsa-miR-4753-3p	cond_C	cond_P	-0.656394	4.06143	0.0489476	0.203433
	Pre_miRNA_47881_length_90_cov_4.100000	cond_C	cond_P	-0.811843	6.36766	0.0489558	0.203433
	Pre_miRNA_84823_length_29_cov_1.000000	cond_C	cond_P	0.645857	5.14574	0.0490106	0.203469
	hsa-miR-5701	cond_C	cond_P	0.954128	2.64904	0.0492458	0.204255
	hsa-miR-4655-3p	cond_C	cond_P	0.788575	3.20379	0.0494133	0.204664
	hsa-miR-3688-3p	cond_C	cond_P	-1.07213	2.54451	0.0494366	0.204664
	Pre_miRNA_121679_length_29_cov_1.034483	cond_C	cond_P	0.672177	8.32575	0.0498951	0.20637
	hsa-miR-4666b	cond_C	cond_P	-1.24168	2.19968	0.0499486	0.206399
	hsa-miR-942-5p	cond_C	cond_P	-1.02271	3.9658	0.0501703	0.207122
	hsa-miR-7156-5p	cond_C	cond_P	-1.18189	2.98267	0.0502514	0.207238
	hsa-miR-3617-5p	cond_C	cond_P	-1.10971	2.07988	0.0502918	0.207238
	Pre_miRNA_82049_length_71_cov_2.000000	cond_C	cond_P	0.652656	6.109	0.0504747	0.207798
	Pre_miRNA_83967_length_65_cov_1.000000	cond_C	cond_P	0.607281	4.71599	0.0505515	0.207922
	hsa-miR-3148	cond_C	cond_P	-1.00348	2.82706	0.0506876	0.208289
	hsa-miR-6834-5p	cond_C	cond_P	-0.910363	2.72344	0.0513666	0.210883
	hsa-miR-936	cond_C	cond_P	1.0155	4.38511	0.0516469	0.211838
	Pre_miRNA_55136_length_82_cov_2.097561	cond_C	cond_P	0.748922	6.59951	0.0518978	0.212557
	Pre_miRNA_56333_length_121_cov_2.206612	cond_C	cond_P	0.596187	5.58173	0.0519571	0.212557
	Pre_miRNA_45778_length_98_cov_1.530612	cond_C	cond_P	0.594737	5.88422	0.0519657	0.212557
	hsa-miR-4310	cond_C	cond_P	-1.23005	2.48016	0.0520378	0.212655
	hsa-miR-6736-3p	cond_C	cond_P	-0.646996	3.93857	0.0521919	0.213089
	hsa-miR-6830-3p	cond_C	cond_P	-0.865175	5.13093	0.0523569	0.213563
	Pre_miRNA_56461_length_92_cov_2.413043	cond_C	cond_P	0.591951	6.72788	0.0524042	0.213563
	hsa-miR-619-3p	cond_C	cond_P	-0.958603	3.14207	0.0526471	0.214356
	hsa-miR-5095	cond_C	cond_P	-0.940255	3.84076	0.0527651	0.214639
	hsa-miR-1-5p	cond_C	cond_P	-1.29105	2.57536	0.0528709	0.214784
	hsa-miR-329-5p	cond_C	cond_P	-0.897594	3.84548	0.0528974	0.214784
	Pre_miRNA_49943_length_219_cov_3.415525	cond_C	cond_P	0.919629	7.77384	0.0531422	0.21537
	hsa-miR-4480	cond_C	cond_P	-1.25149	2.47194	0.0531451	0.21537
	Pre_miRNA_37058_length_243_cov_5.539094	cond_C	cond_P	0.74061	7.05773	0.0532188	0.21537
	Pre_miRNA_79144_length_86_cov_2.186047	cond_C	cond_P	0.803716	7.29351	0.0532359	0.21537
	hsa-miR-4533	cond_C	cond_P	0.97371	3.19466	0.0533673	0.215705
	hsa-miR-671-3p	cond_C	cond_P	-0.913329	3.06251	0.0535868	0.216395
	Pre_miRNA_65729_length_229_cov_3.231441	cond_C	cond_P	0.479456	6.02244	0.0537014	0.216653
	Pre_miRNA_50972_length_158_cov_3.841772	cond_C	cond_P	0.532402	5.56829	0.053771	0.216653
	hsa-miR-372-5p	cond_C	cond_P	1.20586	3.53319	0.053797	0.216653
	Pre_miRNA_61028_length_71_cov_2.774648	cond_C	cond_P	0.52926	4.84872	0.0538808	0.216793
	hsa-miR-646	cond_C	cond_P	-1.09717	3.32715	0.0540692	0.217072
	hsa-miR-509-5p	cond_C	cond_P	-0.958437	3.12336	0.0540781	0.217072
	hsa-miR-7853-5p	cond_C	cond_P	-0.922954	2.93252	0.0540969	0.217072
	Pre_miRNA_43605_length_51_cov_1.000000	cond_C	cond_P	0.852954	6.33596	0.0542204	0.217371
	Pre_miRNA_75885_length_65_cov_1.230769	cond_C	cond_P	0.755364	6.54356	0.0544391	0.217893
	hsa-miR-1247-5p	cond_C	cond_P	0.940807	3.67826	0.0544488	0.217893
	Pre_miRNA_48034_length_222_cov_5.211712	cond_C	cond_P	0.497584	5.48086	0.0545449	0.218081
	hsa-miR-6134	cond_C	cond_P	-0.776883	3.49577	0.0546367	0.218156
	hsa-miR-5691	cond_C	cond_P	-1.01271	3.18922	0.0546618	0.218156
	hsa-miR-151b	cond_C	cond_P	-0.985204	2.79596	0.054786	0.218414
	Pre_miRNA_59828_length_132_cov_2.621212	cond_C	cond_P	0.85594	7.15827	0.054825	0.218414
	hsa-miR-4711-5p	cond_C	cond_P	-1.01363	3.37529	0.0549922	0.218876
	hsa-miR-4452	cond_C	cond_P	-1.49516	2.66682	0.0550396	0.218876
	hsa-miR-7845-5p	cond_C	cond_P	-0.869395	3.71364	0.0553305	0.219526
	hsa-miR-6801-5p	cond_C	cond_P	-0.714678	4.48336	0.0553804	0.219526
	hsa-miR-450a-1-3p	cond_C	cond_P	-1.08113	2.7651	0.0553889	0.219526
	hsa-miR-539-3p	cond_C	cond_P	-0.967042	2.67047	0.0554306	0.219526
	Pre_miRNA_44323_length_80_cov_2.250000	cond_C	cond_P	0.757588	7.13301	0.055474	0.219526
	hsa-miR-4459	cond_C	cond_P	-0.599652	5.14642	0.055535	0.219526
	Pre_miRNA_69139_length_137_cov_1.262774	cond_C	cond_P	0.536731	6.31417	0.0555492	0.219526
	hsa-miR-1268b	cond_C	cond_P	-0.532844	5.55835	0.0556592	0.219765
	hsa-miR-621	cond_C	cond_P	-1.14331	1.85365	0.0559493	0.220714
	hsa-miR-660-3p	cond_C	cond_P	-1.033	3.40853	0.05626	0.221742
	Pre_miRNA_58294_length_135_cov_4.140741	cond_C	cond_P	0.6384	5.72797	0.0564119	0.222129
	Pre_miRNA_44476_length_135_cov_2.659259	cond_C	cond_P	0.7081	6.37221	0.0564581	0.222129
	hsa-miR-7843-5p	cond_C	cond_P	-0.873501	4.15103	0.0565607	0.222335
	hsa-miR-513b-5p	cond_C	cond_P	-1.02928	3.20188	0.0569548	0.223686
	hsa-miR-2054	cond_C	cond_P	-0.836264	3.86741	0.0571809	0.224252
	Pre_miRNA_57738_length_31_cov_2.806452	cond_C	cond_P	0.552572	6.50027	0.0572	0.224252
	hsa-miR-4284	cond_C	cond_P	0.786026	5.74537	0.0573616	0.224476
	Pre_miRNA_68591_length_102_cov_2.852941	cond_C	cond_P	0.678308	6.58607	0.0573699	0.224476
	hsa-miR-3158-5p	cond_C	cond_P	-1.4806	1.79539	0.0574088	0.224476
	hsa-miR-6869-3p	cond_C	cond_P	0.827947	4.99482	0.0574619	0.224486
	hsa-miR-628-3p	cond_C	cond_P	-1.19351	2.72243	0.0575237	0.22453
	Pre_miRNA_101919_length_29_cov_2.172414	cond_C	cond_P	0.705634	5.86195	0.0576139	0.224684
	Pre_miRNA_72102_length_138_cov_1.079710	cond_C	cond_P	-0.488252	5.99331	0.0580546	0.226203
	hsa-miR-508-5p	cond_C	cond_P	-1.02618	2.65184	0.0581053	0.226203
	hsa-miR-6787-3p	cond_C	cond_P	-0.709638	4.32309	0.0584633	0.227294
	hsa-miR-5702	cond_C	cond_P	-1.11541	2.34109	0.0584879	0.227294
	hsa-miR-3163	cond_C	cond_P	-0.885743	3.43292	0.0589027	0.228636
	hsa-miR-4658	cond_C	cond_P	-0.89194	3.42867	0.0589425	0.228636
	hsa-miR-5011-3p	cond_C	cond_P	0.601913	6.26398	0.058988	0.228636
	Pre_miRNA_81919_length_79_cov_1.658228	cond_C	cond_P	-0.591339	4.87956	0.0593862	0.229979
	hsa-miR-2355-5p	cond_C	cond_P	-0.899155	3.11443	0.0596057	0.230435
	hsa-miR-648	cond_C	cond_P	-0.998557	2.85514	0.0596079	0.230435
	hsa-miR-576-3p	cond_C	cond_P	-0.904148	3.1657	0.0597034	0.230604
	hsa-miR-4797-5p	cond_C	cond_P	-1.42327	2.40862	0.0598944	0.230608
	hsa-miR-6883-3p	cond_C	cond_P	1.02329	4.33243	0.0599089	0.230608
	Pre_miRNA_37494_length_61_cov_2.000000	cond_C	cond_P	0.747201	5.31671	0.05992	0.230608
	hsa-miR-8068	cond_C	cond_P	-0.884115	2.44187	0.0599271	0.230608
	hsa-miR-493-3p	cond_C	cond_P	-1.4025	2.73068	0.0599761	0.230608
	hsa-miR-147a	cond_C	cond_P	-1.37195	3.01392	0.0600295	0.230608
	Pre_miRNA_31562_length_72_cov_1.000000	cond_C	cond_P	0.533841	5.44252	0.0601025	0.230608
	Pre_miRNA_77616_length_69_cov_1.507246	cond_C	cond_P	0.550939	6.43378	0.0601981	0.230608
	hsa-miR-5197-5p	cond_C	cond_P	-1.10108	3.29615	0.0601986	0.230608
	hsa-miR-6069	cond_C	cond_P	-0.684847	3.97916	0.0602242	0.230608
	hsa-miR-6850-5p	cond_C	cond_P	0.590944	5.09305	0.0604746	0.231367
	hsa-miR-4662a-5p	cond_C	cond_P	-2.41234	1.16428	0.0606027	0.231657
	Pre_miRNA_76502_length_29_cov_1.000000	cond_C	cond_P	0.653794	7.07821	0.0606545	0.231657
	hsa-miR-6824-5p	cond_C	cond_P	-0.734027	3.39851	0.0607157	0.231691
	hsa-miR-4436a	cond_C	cond_P	-0.986337	3.35091	0.0608007	0.231777
	hsa-miR-557	cond_C	cond_P	1.06454	6.32428	0.0608428	0.231777
	Pre_miRNA_49561_length_105_cov_2.352381	cond_C	cond_P	0.581127	6.54523	0.0610091	0.232022
	hsa-miR-4677-5p	cond_C	cond_P	0.496261	4.65755	0.0610115	0.232022
	hsa-miR-892c-3p	cond_C	cond_P	-0.905319	3.71709	0.061222	0.232557
	hsa-miR-7160-5p	cond_C	cond_P	-0.755194	3.38052	0.0612572	0.232557
	Pre_miRNA_47219_length_182_cov_8.692307	cond_C	cond_P	0.531567	5.15253	0.0614414	0.233057
	hsa-miR-1915-3p	cond_C	cond_P	0.686027	4.55617	0.0615699	0.233345
	hsa-miR-4652-3p	cond_C	cond_P	-1.01306	3.50292	0.061736	0.233724
	hsa-miR-6755-3p	cond_C	cond_P	-0.824202	3.33773	0.0617753	0.233724
	hsa-miR-4709-3p	cond_C	cond_P	0.684956	4.81577	0.0619383	0.234121
	hsa-miR-8083	cond_C	cond_P	0.70958	3.24479	0.0619857	0.234121
	hsa-miR-6861-3p	cond_C	cond_P	-0.829313	3.90055	0.062147	0.234531
	Pre_miRNA_40373_length_78_cov_3.871795	cond_C	cond_P	-0.598419	3.90981	0.0622281	0.234637
	hsa-miR-4804-3p	cond_C	cond_P	0.863282	4.59022	0.0625497	0.23565
	hsa-miR-33b-3p	cond_C	cond_P	-0.658705	3.62683	0.0627941	0.23637
	hsa-miR-7159-5p	cond_C	cond_P	0.780571	3.57225	0.0629544	0.236617
	hsa-miR-140-5p	cond_C	cond_P	-0.650323	4.39737	0.0629664	0.236617
	hsa-miR-924	cond_C	cond_P	-1.00479	2.7837	0.0631135	0.236969
	Pre_miRNA_62897_length_67_cov_3.268657	cond_C	cond_P	-0.756714	4.59947	0.0631915	0.237062
	Pre_miRNA_47012_length_104_cov_3.105769	cond_C	cond_P	0.603051	7.35907	0.0632743	0.237172
	hsa-miR-6760-5p	cond_C	cond_P	0.774794	6.98741	0.0634147	0.237489
	hsa-miR-1237-3p	cond_C	cond_P	0.621763	4.46049	0.063466	0.237489
	Pre_miRNA_59224_length_90_cov_1.977778	cond_C	cond_P	0.541248	5.55229	0.0635531	0.237615
	Pre_miRNA_34277_length_72_cov_1.652778	cond_C	cond_P	0.608685	5.82697	0.0636186	0.237659
	hsa-miR-5088-3p	cond_C	cond_P	-0.887257	3.70287	0.063899	0.238455
	hsa-miR-185-3p	cond_C	cond_P	-0.803251	4.67445	0.063939	0.238455
	hsa-miR-6794-3p	cond_C	cond_P	-0.912584	2.76838	0.0642635	0.239245
	hsa-miR-4789-3p	cond_C	cond_P	-1.12527	2.24435	0.0643552	0.239245
	hsa-miR-4490	cond_C	cond_P	-0.792645	3.48426	0.0643638	0.239245
	Pre_miRNA_71825_length_29_cov_1.103448	cond_C	cond_P	0.738355	6.06567	0.0643664	0.239245
	hsa-miR-512-5p	cond_C	cond_P	-0.995383	2.89153	0.0644722	0.239437
	Pre_miRNA_77127_length_100_cov_1.660000	cond_C	cond_P	0.553237	6.01121	0.0649738	0.241099
	hsa-miR-187-3p	cond_C	cond_P	-1.05964	3.84333	0.0652965	0.242094
	Pre_miRNA_64598_length_147_cov_2.326531	cond_C	cond_P	0.499187	6.5378	0.0654399	0.242423
	hsa-miR-638	cond_C	cond_P	0.882244	4.32978	0.0655541	0.242643
	Pre_miRNA_50326_length_102_cov_1.274510	cond_C	cond_P	1.15502	9.83247	0.0657701	0.242862
	hsa-miR-383-3p	cond_C	cond_P	0.710063	4.72349	0.0657845	0.242862
	hsa-miR-4763-5p	cond_C	cond_P	0.834741	4.96241	0.0658188	0.242862
	hsa-miR-6800-3p	cond_C	cond_P	0.636863	5.23245	0.0659291	0.242862
	Pre_miRNA_47575_length_102_cov_2.725490	cond_C	cond_P	-0.744712	6.56756	0.0659409	0.242862
	Pre_miRNA_48549_length_215_cov_2.534884	cond_C	cond_P	0.826808	8.40513	0.0659416	0.242862
	Pre_miRNA_45083_length_96_cov_1.625000	cond_C	cond_P	0.502769	6.23396	0.0661731	0.243513
	hsa-miR-3934-3p	cond_C	cond_P	-0.846635	3.01842	0.0663109	0.243817
	hsa-miR-6843-3p	cond_C	cond_P	-1.01445	3.2022	0.0666061	0.244579
	hsa-miR-628-5p	cond_C	cond_P	-1.07441	2.53045	0.0666587	0.244579
	Pre_miRNA_65532_length_69_cov_3.014493	cond_C	cond_P	0.866729	7.61848	0.0666832	0.244579
	Pre_miRNA_114855_length_72_cov_1.361111	cond_C	cond_P	0.754418	6.43704	0.0667581	0.244651
	hsa-miR-381-3p	cond_C	cond_P	0.623764	5.51645	0.0668592	0.244698
	hsa-miR-8087	cond_C	cond_P	-0.9501	3.07175	0.0668811	0.244698
	Pre_miRNA_48123_length_66_cov_10.469697	cond_C	cond_P	0.759087	7.23708	0.0669674	0.244812
	hsa-miR-4423-5p	cond_C	cond_P	0.682165	4.86282	0.0670573	0.244938
	hsa-miR-3646	cond_C	cond_P	-0.833773	3.09469	0.0671562	0.245098
	hsa-miR-6866-3p	cond_C	cond_P	-1.11789	2.70245	0.0672628	0.245201
	hsa-miR-6792-3p	cond_C	cond_P	-0.788614	3.83741	0.0673449	0.245201
	Pre_miRNA_47495_length_107_cov_6.028038	cond_C	cond_P	0.758997	7.14384	0.06735	0.245201
	hsa-miR-569	cond_C	cond_P	-0.54845	6.48887	0.067456	0.245385
	Pre_miRNA_77110_length_87_cov_2.000000	cond_C	cond_P	1.27976	7.37887	0.0676644	0.245755
	hsa-miR-525-3p	cond_C	cond_P	1.84694	1.24006	0.067686	0.245755
	Pre_miRNA_48234_length_118_cov_4.059322	cond_C	cond_P	0.725876	8.40936	0.0677237	0.245755
	Pre_miRNA_61887_length_88_cov_5.522727	cond_C	cond_P	0.499306	6.06365	0.0679184	0.24626
	Pre_miRNA_48372_length_244_cov_6.606557	cond_C	cond_P	0.7745	6.20475	0.0680725	0.246617
	Pre_miRNA_65967_length_97_cov_2.494845	cond_C	cond_P	0.74542	8.9915	0.0683791	0.247526
	hsa-miR-4311	cond_C	cond_P	-0.977244	2.95887	0.0684523	0.247589
	hsa-miR-199a-5p	cond_C	cond_P	-1.11842	2.80896	0.0685267	0.247656
	Pre_miRNA_69621_length_32_cov_1.156250	cond_C	cond_P	0.501094	5.18583	0.0686836	0.248021
	hsa-miR-5696	cond_C	cond_P	-1.16461	2.36343	0.0688932	0.248486
	Pre_miRNA_55372_length_96_cov_3.458333	cond_C	cond_P	0.500077	6.73821	0.0689243	0.248486
	Pre_miRNA_75948_length_84_cov_2.000000	cond_C	cond_P	0.483066	5.80364	0.0692657	0.249254
	hsa-miR-3619-5p	cond_C	cond_P	-0.709789	4.2544	0.0692976	0.249254
	hsa-miR-3914	cond_C	cond_P	-1.12105	3.87574	0.0693522	0.249254
	hsa-miR-6806-3p	cond_C	cond_P	-0.943099	2.72568	0.069362	0.249254
	hsa-miR-7112-3p	cond_C	cond_P	-1.01769	3.3629	0.0695021	0.249555
	hsa-miR-1914-5p	cond_C	cond_P	0.669036	3.68854	0.0696432	0.24986
	hsa-miR-3196	cond_C	cond_P	0.672025	4.79459	0.0701671	0.251453
	hsa-miR-513c-5p	cond_C	cond_P	-0.886215	3.12589	0.0702005	0.251453
	hsa-miR-520h	cond_C	cond_P	0.896412	4.06506	0.070388	0.251734
	hsa-miR-210-5p	cond_C	cond_P	-0.833825	3.81841	0.0704602	0.251734
	hsa-miR-603	cond_C	cond_P	-1.69395	1.53949	0.070552	0.251734
	hsa-miR-4695-5p	cond_C	cond_P	-0.713424	3.32571	0.0705565	0.251734
	Pre_miRNA_1918_length_55_cov_161.945450	cond_C	cond_P	1.01534	14.4199	0.0705626	0.251734
	hsa-miR-4677-3p	cond_C	cond_P	-0.802002	3.06921	0.070649	0.25184
	hsa-miR-3672	cond_C	cond_P	-1.23104	2.60617	0.0709031	0.252543
	Pre_miRNA_71215_length_94_cov_1.287234	cond_C	cond_P	0.454995	5.01962	0.0710148	0.252568
	Pre_miRNA_47670_length_102_cov_2.068627	cond_C	cond_P	0.506982	6.4692	0.0710242	0.252568
	Pre_miRNA_45564_length_334_cov_3.739521	cond_C	cond_P	0.687071	7.97341	0.0711228	0.252717
	Pre_miRNA_67895_length_110_cov_1.081818	cond_C	cond_P	0.582401	6.64667	0.0712182	0.252853
	hsa-miR-23b-5p	cond_C	cond_P	-0.655863	4.08027	0.0715589	0.253522
	hsa-miR-7152-3p	cond_C	cond_P	-1.19018	3.65444	0.0715683	0.253522
	hsa-miR-645	cond_C	cond_P	-1.07392	3.5952	0.0715778	0.253522
	hsa-miR-324-5p	cond_C	cond_P	-0.574771	5.07205	0.0716414	0.253544
	Pre_miRNA_41236_length_58_cov_3.155172	cond_C	cond_P	-0.966271	8.4589	0.0717477	0.253718
	Pre_miRNA_30749_length_67_cov_1.074627	cond_C	cond_P	0.728295	4.09393	0.0719707	0.254304
	hsa-miR-4758-3p	cond_C	cond_P	-0.798288	3.9	0.0724878	0.255806
	Pre_miRNA_52844_length_141_cov_5.794326	cond_C	cond_P	0.597441	8.23502	0.0725867	0.255806
	Pre_miRNA_81155_length_61_cov_2.540984	cond_C	cond_P	-0.551321	5.09368	0.0725912	0.255806
	Pre_miRNA_72048_length_32_cov_1.281250	cond_C	cond_P	0.745622	6.83143	0.0726573	0.255806
	hsa-miR-4783-3p	cond_C	cond_P	0.777178	3.13147	0.0726839	0.255806
	hsa-miR-4774-5p	cond_C	cond_P	-1.06933	4.0873	0.0730333	0.256832
	Pre_miRNA_54865_length_95_cov_2.189474	cond_C	cond_P	-0.578559	4.62039	0.0731262	0.256955
	hsa-miR-374a-3p	cond_C	cond_P	-1.21557	2.378	0.0732721	0.257264
	Pre_miRNA_79905_length_70_cov_1.271429	cond_C	cond_P	0.507244	5.49136	0.0733707	0.257406
	hsa-miR-6068	cond_C	cond_P	-0.786473	3.18439	0.0734536	0.257488
	Pre_miRNA_74361_length_60_cov_1.383333	cond_C	cond_P	-0.476533	5.30214	0.0735099	0.257488
	hsa-miR-4285	cond_C	cond_P	1.27592	1.89673	0.0736259	0.257691
	Pre_miRNA_65684_length_112_cov_2.625000	cond_C	cond_P	-1.51936	13.1983	0.0737512	0.257926
	hsa-miR-6804-5p	cond_C	cond_P	0.912307	4.23516	0.0742482	0.259178
	hsa-miR-16-1-3p	cond_C	cond_P	-1.20983	2.31654	0.0742953	0.259178
	hsa-miR-143-5p	cond_C	cond_P	1.22647	4.16184	0.0743162	0.259178
	hsa-miR-548az-3p	cond_C	cond_P	-1.19409	2.65286	0.0743427	0.259178
	hsa-miR-548e-5p	cond_C	cond_P	0.857883	3.12123	0.0744622	0.25939
	hsa-miR-876-5p	cond_C	cond_P	-0.879799	5.15648	0.0747131	0.26006
	hsa-miR-4425	cond_C	cond_P	-0.968811	3.04293	0.0749516	0.260686
	hsa-miR-4508	cond_C	cond_P	0.642137	4.52246	0.0750381	0.260782
	hsa-miR-4764-5p	cond_C	cond_P	0.663775	6.36267	0.0752022	0.261148
	hsa-miR-153-5p	cond_C	cond_P	-0.796333	3.37633	0.0753159	0.261338
	Pre_miRNA_60840_length_53_cov_1.000000	cond_C	cond_P	0.607832	5.94612	0.0754293	0.261527
	hsa-miR-148b-5p	cond_C	cond_P	-1.37402	2.28396	0.0755369	0.26161
	Pre_miRNA_38126_length_76_cov_1.828947	cond_C	cond_P	0.499639	6.78098	0.0755913	0.26161
	hsa-miR-3150a-5p	cond_C	cond_P	-1.35509	1.96782	0.0756515	0.26161
	Pre_miRNA_45171_length_80_cov_6.600000	cond_C	cond_P	-0.480961	5.14251	0.0756888	0.26161
	Pre_miRNA_73423_length_79_cov_2.898734	cond_C	cond_P	0.786435	7.19809	0.0758521	0.26197
	Pre_miRNA_28714_length_64_cov_1.859375	cond_C	cond_P	0.601534	6.32984	0.0761506	0.262749
	hsa-miR-548as-5p	cond_C	cond_P	0.881043	2.18831	0.076196	0.262749
	hsa-miR-876-3p	cond_C	cond_P	-0.911683	2.46395	0.0763508	0.263078
	Pre_miRNA_43320_length_119_cov_3.655462	cond_C	cond_P	0.534053	6.21823	0.076508	0.263415
	Pre_miRNA_53392_length_117_cov_1.940171	cond_C	cond_P	0.594577	8.68712	0.0768108	0.264253
	Pre_miRNA_39199_length_98_cov_24.673470	cond_C	cond_P	0.61575	8.0181	0.0772781	0.265655
	hsa-miR-6856-5p	cond_C	cond_P	-0.667511	4.17008	0.0774401	0.265954
	hsa-miR-450b-5p	cond_C	cond_P	-1.01661	2.23206	0.077505	0.265954
	hsa-miR-642a-5p	cond_C	cond_P	-1.9646	1.40602	0.0775449	0.265954
	hsa-miR-6758-3p	cond_C	cond_P	-0.824633	3.63569	0.0778015	0.266493
	hsa-miR-4443	cond_C	cond_P	-0.806393	6.09	0.0778221	0.266493
	hsa-miR-487a-5p	cond_C	cond_P	-0.953975	3.12188	0.0781134	0.267284
	hsa-miR-548ak	cond_C	cond_P	1.06129	2.94449	0.078311	0.267754
	Pre_miRNA_64079_length_29_cov_1.655172	cond_C	cond_P	0.588169	6.47477	0.0786234	0.268615
	hsa-miR-3191-5p	cond_C	cond_P	-0.859118	2.62917	0.0787334	0.268784
	hsa-miR-6780a-5p	cond_C	cond_P	-0.792105	3.64404	0.0788337	0.268919
	Pre_miRNA_64183_length_69_cov_2.507246	cond_C	cond_P	-0.444203	5.35441	0.078918	0.268948
	Pre_miRNA_63574_length_264_cov_2.939394	cond_C	cond_P	0.513728	5.81594	0.0790417	0.268948
	hsa-miR-6077	cond_C	cond_P	-0.901433	2.77777	0.0790641	0.268948
	hsa-miR-6835-5p	cond_C	cond_P	-0.895434	3.81625	0.0790868	0.268948
	hsa-miR-6735-5p	cond_C	cond_P	0.627218	5.59865	0.0791484	0.268948
	hsa-miR-513a-3p	cond_C	cond_P	-1.62509	1.51585	0.0792057	0.268948
	hsa-miR-1468-3p	cond_C	cond_P	-0.806023	3.74441	0.0793627	0.269267
	hsa-miR-6071	cond_C	cond_P	0.726351	3.72275	0.0794209	0.269267
	hsa-miR-1827	cond_C	cond_P	1.29644	1.99447	0.0802447	0.271433
	Pre_miRNA_56292_length_67_cov_3.686567	cond_C	cond_P	0.777915	7.91084	0.0802836	0.271433
	hsa-miR-663b	cond_C	cond_P	0.790345	4.13406	0.080332	0.271433
	hsa-miR-1273e	cond_C	cond_P	-0.878144	6.0014	0.0803401	0.271433
	hsa-miR-5006-5p	cond_C	cond_P	-0.963847	3.38445	0.0804171	0.271433
	Pre_miRNA_73813_length_29_cov_1.034483	cond_C	cond_P	0.563543	6.18905	0.0804339	0.271433
	hsa-miR-6788-3p	cond_C	cond_P	-0.756803	4.08851	0.0804882	0.271433
	Pre_miRNA_84651_length_100_cov_1.000000	cond_C	cond_P	-0.523814	4.79609	0.0805959	0.27159
	hsa-miR-216a-3p	cond_C	cond_P	-0.915938	3.08716	0.0810047	0.272761
	hsa-miR-4682	cond_C	cond_P	-0.910288	3.9013	0.0811492	0.273022
	Pre_miRNA_45020_length_96_cov_2.843750	cond_C	cond_P	0.443727	6.33401	0.0812053	0.273022
	Pre_miRNA_74900_length_73_cov_1.520548	cond_C	cond_P	0.526021	6.13802	0.0814954	0.273677
	Pre_miRNA_49875_length_70_cov_2.400000	cond_C	cond_P	-0.68137	4.602	0.0815986	0.273677
	hsa-miR-4293	cond_C	cond_P	-0.895484	2.59435	0.0816125	0.273677
	Pre_miRNA_67993_length_149_cov_1.798658	cond_C	cond_P	0.657092	7.01706	0.0816469	0.273677
	Pre_miRNA_36813_length_110_cov_1.754545	cond_C	cond_P	-0.662579	5.46299	0.0817992	0.273966
	hsa-miR-3192-5p	cond_C	cond_P	-0.76507	3.40944	0.0818565	0.273966
	hsa-miR-4319	cond_C	cond_P	-1.02755	2.37281	0.082075	0.274374
	hsa-miR-3662	cond_C	cond_P	-0.630839	4.51364	0.0821504	0.274374
	hsa-miR-1269a	cond_C	cond_P	0.95805	2.05776	0.0822136	0.274374
	Pre_miRNA_43048_length_29_cov_1.206897	cond_C	cond_P	0.81785	4.95911	0.0822256	0.274374
	hsa-miR-4765	cond_C	cond_P	-1.06471	3.08001	0.082618	0.275476
	hsa-miR-6878-5p	cond_C	cond_P	-0.803544	3.45712	0.0828336	0.275913
	Pre_miRNA_69842_length_109_cov_3.174312	cond_C	cond_P	0.815667	9.88188	0.0828734	0.275913
	Pre_miRNA_73313_length_98_cov_2.000000	cond_C	cond_P	0.541428	5.58188	0.0830297	0.276226
	Pre_miRNA_43955_length_66_cov_1.575758	cond_C	cond_P	0.546718	6.74255	0.0831525	0.276428
	hsa-miR-146a-3p	cond_C	cond_P	-0.886808	3.03733	0.0832791	0.276641
	hsa-miR-3916	cond_C	cond_P	-0.620057	4.66525	0.0834646	0.27705
	hsa-miR-3074-5p	cond_C	cond_P	-0.667554	7.18046	0.0837711	0.277801
	Pre_miRNA_75788_length_92_cov_1.500000	cond_C	cond_P	0.479201	6.56069	0.0838162	0.277801
	hsa-miR-4324	cond_C	cond_P	0.654576	4.09162	0.0838884	0.277834
	hsa-miR-432-5p	cond_C	cond_P	0.702958	4.98419	0.0839881	0.277956
	hsa-miR-4270	cond_C	cond_P	-0.739987	3.16567	0.0840782	0.278047
	hsa-miR-376a-3p	cond_C	cond_P	-1.28029	2.12062	0.0842606	0.278443
	hsa-miR-600	cond_C	cond_P	-1.11938	3.07998	0.0845909	0.279326
	hsa-miR-1254	cond_C	cond_P	-0.716624	4.10761	0.0847462	0.279631
	hsa-miR-6870-5p	cond_C	cond_P	0.749673	4.90647	0.0849336	0.279823
	Pre_miRNA_60707_length_59_cov_2.084746	cond_C	cond_P	0.604775	7.43811	0.0850701	0.279823
	hsa-miR-4665-5p	cond_C	cond_P	0.724568	3.75781	0.0850974	0.279823
	hsa-miR-548aj-3p	cond_C	cond_P	-1.64585	1.44397	0.0851273	0.279823
	hsa-miR-6826-5p	cond_C	cond_P	-0.618378	4.13183	0.0851694	0.279823
	hsa-miR-4488	cond_C	cond_P	0.620095	4.37419	0.0851828	0.279823
	Pre_miRNA_69572_length_104_cov_1.846154	cond_C	cond_P	0.4221	6.13051	0.0854437	0.280326
	hsa-miR-6828-5p	cond_C	cond_P	-0.882419	3.38501	0.0855189	0.280326
	Pre_miRNA_44924_length_48_cov_17.625000	cond_C	cond_P	0.536322	5.31855	0.0855254	0.280326
	Pre_miRNA_55104_length_77_cov_1.064935	cond_C	cond_P	0.537609	6.98708	0.0856353	0.280479
	hsa-miR-412-3p	cond_C	cond_P	0.812191	4.11947	0.0858187	0.280873
	hsa-miR-302a-5p	cond_C	cond_P	-1.04429	2.40587	0.0859704	0.281068
	hsa-miR-4516	cond_C	cond_P	0.736822	4.48147	0.0860443	0.281068
	hsa-miR-4481	cond_C	cond_P	-0.725284	3.58397	0.0860782	0.281068
	Pre_miRNA_76606_length_29_cov_2.000000	cond_C	cond_P	-0.742944	4.31749	0.0861318	0.281068
	hsa-miR-95-5p	cond_C	cond_P	-1.05163	2.73406	0.0865959	0.282375
	hsa-miR-6817-3p	cond_C	cond_P	-1.04921	2.89027	0.0867258	0.282588
	hsa-miR-541-3p	cond_C	cond_P	-0.823222	2.63061	0.086878	0.282588
	hsa-miR-3129-3p	cond_C	cond_P	-1.04995	2.53516	0.0868952	0.282588
	Pre_miRNA_80156_length_29_cov_1.000000	cond_C	cond_P	-0.614457	4.80887	0.086916	0.282588
	hsa-miR-128-3p	cond_C	cond_P	-1.08793	4.58922	0.0869987	0.28265
	hsa-miR-4513	cond_C	cond_P	0.621484	3.58073	0.0870953	0.282757
	Pre_miRNA_44173_length_79_cov_3.202532	cond_C	cond_P	0.529062	5.30932	0.0872585	0.28308
	hsa-miR-3123	cond_C	cond_P	0.795102	2.58367	0.087335	0.283121
	hsa-miR-4650-5p	cond_C	cond_P	-0.824018	2.9336	0.0874232	0.2832
	hsa-miR-1908-5p	cond_C	cond_P	0.7907	4.06131	0.087697	0.28388
	hsa-miR-3689f	cond_C	cond_P	-0.883644	2.65814	0.0880383	0.284777
	Pre_miRNA_112187_length_77_cov_3.610390	cond_C	cond_P	-0.611696	4.10687	0.0881352	0.284883
	Pre_miRNA_79647_length_77_cov_1.311688	cond_C	cond_P	0.442649	5.34506	0.0882791	0.28503
	hsa-miR-4265	cond_C	cond_P	-1.03422	2.85672	0.0883091	0.28503
	Pre_miRNA_35095_length_75_cov_10.080000	cond_C	cond_P	0.691676	8.09516	0.0883796	0.28505
	Pre_miRNA_70412_length_82_cov_2.560976	cond_C	cond_P	-0.423827	4.94132	0.0887168	0.28593
	hsa-miR-373-3p	cond_C	cond_P	-1.01641	2.25565	0.0888677	0.286208
	Pre_miRNA_62109_length_89_cov_2.685393	cond_C	cond_P	0.439944	6.07531	0.0890363	0.286543
	hsa-miR-6742-5p	cond_C	cond_P	-0.879253	3.06204	0.089152	0.286708
	hsa-miR-1231	cond_C	cond_P	0.59907	2.89947	0.0892336	0.286762
	hsa-miR-4429	cond_C	cond_P	1.03702	4.16931	0.0893662	0.286822
	hsa-miR-4757-5p	cond_C	cond_P	-1.10254	2.35497	0.0893814	0.286822
	hsa-miR-6070	cond_C	cond_P	-0.882632	2.94913	0.0894959	0.286982
	hsa-miR-5007-3p	cond_C	cond_P	-0.727805	2.98716	0.0897941	0.287682
	Pre_miRNA_82283_length_98_cov_1.000000	cond_C	cond_P	0.49177	6.10365	0.0898625	0.287682
	hsa-miR-578	cond_C	cond_P	0.556072	5.48837	0.0899484	0.287682
	hsa-miR-4698	cond_C	cond_P	-0.866563	3.42793	0.0899735	0.287682
	Pre_miRNA_36326_length_97_cov_2.123711	cond_C	cond_P	0.561677	6.7912	0.0909557	0.290265
	hsa-miR-548g-3p	cond_C	cond_P	-0.991914	2.6936	0.0909642	0.290265
	hsa-miR-27b-5p	cond_C	cond_P	0.949923	3.97532	0.0909776	0.290265
	hsa-miR-6827-5p	cond_C	cond_P	-0.836492	2.81488	0.0912604	0.290958
	hsa-miR-5684	cond_C	cond_P	-0.777239	4.2902	0.0915619	0.291437
	hsa-miR-6509-3p	cond_C	cond_P	-1.05175	3.22641	0.091573	0.291437
	hsa-miR-6511b-3p	cond_C	cond_P	-0.640524	4.05901	0.0916075	0.291437
	hsa-miR-18a-5p	cond_C	cond_P	0.93242	6.51243	0.0918342	0.291669
	hsa-miR-4417	cond_C	cond_P	0.689148	4.31602	0.091888	0.291669
	hsa-miR-1-3p	cond_C	cond_P	0.833466	3.18948	0.0919394	0.291669
	hsa-miR-3074-3p	cond_C	cond_P	0.864895	5.23409	0.0919433	0.291669
	hsa-miR-6785-3p	cond_C	cond_P	-0.604722	5.30369	0.0923544	0.292764
	hsa-miR-122-3p	cond_C	cond_P	1.68963	1.59002	0.0926474	0.293483
	Pre_miRNA_58821_length_84_cov_3.666667	cond_C	cond_P	0.630006	8.16068	0.092819	0.293816
	hsa-miR-5584-5p	cond_C	cond_P	-0.828013	4.68628	0.0929383	0.293937
	Pre_miRNA_44569_length_29_cov_1.172414	cond_C	cond_P	0.456408	5.5292	0.0930165	0.293937
	Pre_miRNA_67628_length_35_cov_1.000000	cond_C	cond_P	0.488211	6.23871	0.0930558	0.293937
	Pre_miRNA_76326_length_105_cov_1.580952	cond_C	cond_P	-0.414664	5.384	0.0933541	0.29467
	Pre_miRNA_39216_length_121_cov_3.330579	cond_C	cond_P	0.652789	3.91404	0.093505	0.294936
	hsa-miR-3910	cond_C	cond_P	-0.973666	2.98637	0.0945752	0.2981
	Pre_miRNA_36577_length_110_cov_2.000000	cond_C	cond_P	0.76495	6.37091	0.0947173	0.298336
	hsa-miR-1246	cond_C	cond_P	0.777611	6.84418	0.0948286	0.298475
	hsa-miR-4711-3p	cond_C	cond_P	-0.777872	4.16516	0.0949793	0.298737
	hsa-miR-4798-3p	cond_C	cond_P	0.907893	2.3278	0.0950505	0.298749
	hsa-miR-6751-5p	cond_C	cond_P	-0.733851	4.09764	0.0951653	0.298793
	hsa-miR-524-3p	cond_C	cond_P	0.950438	2.53016	0.0952228	0.298793
	Pre_miRNA_47229_length_107_cov_3.065421	cond_C	cond_P	0.505145	6.17156	0.0952663	0.298793
	hsa-miR-506-5p	cond_C	cond_P	-0.760425	2.95533	0.0959133	0.300489
	hsa-miR-4774-3p	cond_C	cond_P	-1.03134	2.47919	0.0959424	0.300489
	hsa-miR-152-5p	cond_C	cond_P	1.10602	2.7986	0.0961677	0.300906
	hsa-miR-527	cond_C	cond_P	-0.759604	3.08258	0.0963905	0.300906
	Pre_miRNA_118470_length_31_cov_1.032258	cond_C	cond_P	0.491954	6.19083	0.0964096	0.300906
	hsa-miR-561-3p	cond_C	cond_P	1.27332	4.02754	0.0964109	0.300906
	hsa-miR-8056	cond_C	cond_P	0.738548	2.86276	0.0964683	0.300906
	Pre_miRNA_72131_length_99_cov_2.878788	cond_C	cond_P	-0.515053	6.58488	0.0964824	0.300906
	hsa-miR-4638-5p	cond_C	cond_P	0.738301	4.03628	0.0965955	0.301047
	Pre_miRNA_69449_length_68_cov_2.514706	cond_C	cond_P	0.56562	6.4463	0.0972066	0.302739
	hsa-miR-6811-3p	cond_C	cond_P	0.753121	4.27843	0.0975892	0.303425
	hsa-miR-7162-3p	cond_C	cond_P	-0.857381	3.16991	0.0976629	0.303425
	hsa-miR-3607-5p	cond_C	cond_P	0.918325	3.66175	0.0976927	0.303425
	hsa-miR-6850-3p	cond_C	cond_P	0.734284	3.87237	0.0977003	0.303425
	Pre_miRNA_80057_length_84_cov_1.845238	cond_C	cond_P	0.661211	6.90438	0.0979164	0.30375
	hsa-miR-6844	cond_C	cond_P	-0.673308	4.99876	0.097942	0.30375
	Pre_miRNA_61349_length_97_cov_1.711340	cond_C	cond_P	-0.557223	6.82554	0.0980159	0.303767
	hsa-miR-6749-3p	cond_C	cond_P	-0.739736	4.23011	0.0983182	0.304491
	hsa-miR-3939	cond_C	cond_P	-0.76064	3.3003	0.0984208	0.304597
	Pre_miRNA_37508_length_63_cov_1.047619	cond_C	cond_P	1.14821	6.28141	0.098877	0.305775
	hsa-miR-4262	cond_C	cond_P	-1.59046	1.53723	0.0989394	0.305775
	hsa-miR-6848-3p	cond_C	cond_P	-1.08471	2.65605	0.0992541	0.306534
	hsa-miR-6728-3p	cond_C	cond_P	0.635313	6.74756	0.0995459	0.307222
	hsa-miR-6076	cond_C	cond_P	0.520735	4.72121	0.0998355	0.307901
	hsa-miR-1275	cond_C	cond_P	-0.805401	3.25183	0.100019	0.308255
	hsa-miR-4793-3p	cond_C	cond_P	-0.727393	3.35506	0.100176	0.308301
	hsa-miR-4747-5p	cond_C	cond_P	-0.861082	3.56093	0.100195	0.308301
	hsa-miR-3178	cond_C	cond_P	0.637055	5.436	0.100243	0.308301
	Pre_miRNA_74659_length_125_cov_1.088000	cond_C	cond_P	-0.629179	5.63522	0.100419	0.308627
	hsa-miR-4755-3p	cond_C	cond_P	-0.813932	3.55844	0.100651	0.309017
	Pre_miRNA_70003_length_62_cov_1.032258	cond_C	cond_P	0.50816	7.87191	0.100685	0.309017
	hsa-miR-302d-5p	cond_C	cond_P	-1.0904	2.4286	0.100806	0.309175
	Pre_miRNA_64328_length_65_cov_2.307692	cond_C	cond_P	0.711757	5.01905	0.100959	0.30943
	Pre_miRNA_42470_length_184_cov_8.896739	cond_C	cond_P	0.514208	6.6725	0.101032	0.309442
	hsa-miR-218-1-3p	cond_C	cond_P	0.762745	2.32226	0.101321	0.310111
	Pre_miRNA_55719_length_75_cov_2.346667	cond_C	cond_P	0.452663	4.92251	0.101566	0.310169
	Pre_miRNA_42389_length_211_cov_20.687204	cond_C	cond_P	0.518599	6.81954	0.101575	0.310169
	hsa-miR-6506-3p	cond_C	cond_P	-0.996643	2.54641	0.101576	0.310169
	Pre_miRNA_49744_length_85_cov_1.211765	cond_C	cond_P	0.695087	9.25054	0.101619	0.310169
	hsa-miR-550b-3p	cond_C	cond_P	-0.930534	2.7075	0.101742	0.31033
	hsa-miR-3184-5p	cond_C	cond_P	-0.571081	4.32469	0.101827	0.310378
	Pre_miRNA_13686_length_62_cov_15.677420	cond_C	cond_P	0.572885	6.66776	0.101994	0.310672
	hsa-miR-548ba	cond_C	cond_P	-0.844671	2.7766	0.102079	0.310719
	hsa-miR-4659a-5p	cond_C	cond_P	-1.36874	2.25691	0.102228	0.310958
	hsa-miR-20a-3p	cond_C	cond_P	-1.16245	2.52673	0.102364	0.311158
	Pre_miRNA_63532_length_146_cov_5.602740	cond_C	cond_P	0.466913	6.78824	0.102569	0.311569
	hsa-miR-452-3p	cond_C	cond_P	-0.831154	3.46658	0.103132	0.313064
	hsa-miR-518a-3p	cond_C	cond_P	-0.899368	2.3638	0.103385	0.313618
	Pre_miRNA_69885_length_75_cov_1.546667	cond_C	cond_P	0.639269	5.90876	0.103518	0.313806
	Pre_miRNA_60714_length_111_cov_3.054054	cond_C	cond_P	0.498633	6.49696	0.103932	0.314646
	Pre_miRNA_50287_length_118_cov_2.779661	cond_C	cond_P	1.03424	11.0052	0.103937	0.314646
	hsa-miR-4287	cond_C	cond_P	0.785697	3.81397	0.104505	0.316015
	hsa-miR-3199	cond_C	cond_P	-0.61619	3.08234	0.104635	0.316015
	hsa-miR-1204	cond_C	cond_P	-0.566845	5.89943	0.104667	0.316015
	Pre_miRNA_49840_length_112_cov_2.705357	cond_C	cond_P	0.563797	7.31484	0.104674	0.316015
	Pre_miRNA_83668_length_67_cov_1.492537	cond_C	cond_P	-0.76353	3.07734	0.104776	0.316108
	Pre_miRNA_66575_length_62_cov_1.387097	cond_C	cond_P	-0.491145	4.64975	0.104947	0.316363
	Pre_miRNA_77150_length_66_cov_2.409091	cond_C	cond_P	0.619351	6.38294	0.10506	0.316363
	hsa-miR-1910-3p	cond_C	cond_P	-0.899576	3.95609	0.105074	0.316363
	hsa-miR-3064-5p	cond_C	cond_P	-0.668292	3.72649	0.105199	0.316524
	Pre_miRNA_61558_length_100_cov_3.360000	cond_C	cond_P	0.428888	6.19761	0.10533	0.316705
	hsa-miR-4261	cond_C	cond_P	1.00789	4.09808	0.10567	0.31751
	Pre_miRNA_50813_length_37_cov_1.000000	cond_C	cond_P	0.519904	5.80831	0.105882	0.317932
	hsa-miR-509-3-5p	cond_C	cond_P	-0.751561	3.15061	0.105969	0.317978
	hsa-miR-6851-5p	cond_C	cond_P	-0.829149	3.70704	0.106163	0.31819
	hsa-miR-8074	cond_C	cond_P	0.711872	3.10063	0.106183	0.31819
	Pre_miRNA_40253_length_76_cov_1.657895	cond_C	cond_P	0.412692	5.48628	0.106434	0.318434
	Pre_miRNA_76694_length_73_cov_1.342466	cond_C	cond_P	0.728079	8.25846	0.106492	0.318434
	hsa-miR-544a	cond_C	cond_P	-0.874705	3.26253	0.10653	0.318434
	hsa-miR-4689	cond_C	cond_P	1.19618	8.80187	0.106551	0.318434
	Pre_miRNA_46709_length_146_cov_3.089041	cond_C	cond_P	0.579132	5.82396	0.106778	0.318897
	hsa-miR-452-5p	cond_C	cond_P	-0.848979	3.9838	0.107	0.319345
	hsa-miR-6773-5p	cond_C	cond_P	-0.681421	3.18054	0.107274	0.319949
	Pre_miRNA_45030_length_113_cov_6.681416	cond_C	cond_P	0.524642	6.98814	0.107527	0.320487
	hsa-miR-3124-5p	cond_C	cond_P	0.511356	5.8742	0.107709	0.320804
	Pre_miRNA_62095_length_101_cov_2.742574	cond_C	cond_P	-0.958025	2.97313	0.107808	0.320804
	Pre_miRNA_48545_length_107_cov_1.140187	cond_C	cond_P	0.540441	7.24245	0.10785	0.320804
	hsa-miR-592	cond_C	cond_P	0.905183	2.80716	0.108375	0.32215
	Pre_miRNA_62992_length_67_cov_2.179105	cond_C	cond_P	-0.640395	3.95715	0.109087	0.32405
	hsa-miR-4435	cond_C	cond_P	-0.85089	3.26014	0.109557	0.325227
	hsa-miR-4517	cond_C	cond_P	0.564538	4.76697	0.10988	0.325798
	Pre_miRNA_36841_length_77_cov_1.649351	cond_C	cond_P	0.494719	6.33267	0.109896	0.325798
	Pre_miRNA_39284_length_144_cov_5.708333	cond_C	cond_P	-0.535166	5.95638	0.110125	0.326172
	Pre_miRNA_48083_length_164_cov_1.804878	cond_C	cond_P	0.49247	5.62032	0.110169	0.326172
	Pre_miRNA_58141_length_103_cov_2.029126	cond_C	cond_P	0.424072	5.75224	0.110486	0.326891
	hsa-miR-1296-5p	cond_C	cond_P	-0.880002	3.34896	0.110687	0.327267
	hsa-miR-4446-3p	cond_C	cond_P	-0.612349	3.32304	0.111539	0.329567
	Pre_miRNA_38_length_34_cov_190687.062500	cond_C	cond_P	1.2344	5.40206	0.11171	0.329581
	Pre_miRNA_74716_length_89_cov_1.539326	cond_C	cond_P	-0.614732	7.86035	0.111814	0.329581
	Pre_miRNA_62269_length_116_cov_3.137931	cond_C	cond_P	0.466257	7.33298	0.111822	0.329581
	Pre_miRNA_76943_length_66_cov_2.015152	cond_C	cond_P	0.647435	11.3887	0.111841	0.329581
	hsa-miR-4728-3p	cond_C	cond_P	-0.622592	4.57368	0.11238	0.330949
	Pre_miRNA_60294_length_61_cov_1.639344	cond_C	cond_P	0.417962	6.51911	0.112704	0.331684
	hsa-miR-6827-3p	cond_C	cond_P	-0.76187	3.41719	0.112886	0.33185
	hsa-miR-605-5p	cond_C	cond_P	-0.644875	3.22767	0.11291	0.33185
	hsa-miR-1289	cond_C	cond_P	-0.895458	3.33326	0.113193	0.33243
	Pre_miRNA_84096_length_61_cov_1.000000	cond_C	cond_P	-0.472961	5.5328	0.113257	0.33243
	hsa-miR-429	cond_C	cond_P	-0.618731	8.75332	0.113354	0.332494
	Pre_miRNA_44458_length_68_cov_2.250000	cond_C	cond_P	0.603412	8.35885	0.113495	0.332689
	Pre_miRNA_78189_length_70_cov_2.000000	cond_C	cond_P	0.394641	5.62465	0.113646	0.332911
	hsa-miR-7114-3p	cond_C	cond_P	0.595844	6.29984	0.113746	0.332985
	hsa-miR-4469	cond_C	cond_P	-0.688409	2.66196	0.114049	0.333653
	hsa-miR-3181	cond_C	cond_P	0.775041	3.92484	0.114308	0.334089
	Pre_miRNA_65974_length_126_cov_1.968254	cond_C	cond_P	0.506905	6.34058	0.114439	0.334089
	Pre_miRNA_1842_length_60_cov_312.566681	cond_C	cond_P	-1.23986	6.02862	0.114461	0.334089
	hsa-miR-877-5p	cond_C	cond_P	-0.707662	3.53248	0.1145	0.334089
	Pre_miRNA_64616_length_151_cov_4.476821	cond_C	cond_P	0.467724	5.12922	0.114767	0.33465
	hsa-miR-323b-5p	cond_C	cond_P	0.707694	3.47051	0.115094	0.335382
	Pre_miRNA_64081_length_278_cov_2.823741	cond_C	cond_P	0.561276	7.12244	0.115278	0.335698
	hsa-miR-620	cond_C	cond_P	-0.800123	2.80028	0.115498	0.336118
	Pre_miRNA_49080_length_75_cov_4.293334	cond_C	cond_P	0.494911	6.30005	0.11561	0.336225
	Pre_miRNA_49246_length_84_cov_3.309524	cond_C	cond_P	-0.949612	2.44902	0.116293	0.337779
	hsa-miR-770-5p	cond_C	cond_P	-0.841909	2.61568	0.116297	0.337779
	hsa-miR-4650-3p	cond_C	cond_P	-0.748113	3.59142	0.116437	0.337965
	hsa-miR-501-5p	cond_C	cond_P	-0.591836	4.38045	0.116529	0.338009
	Pre_miRNA_76685_length_63_cov_3.333333	cond_C	cond_P	1.09493	8.88921	0.116665	0.338184
	hsa-miR-6731-3p	cond_C	cond_P	-0.467382	4.13123	0.116869	0.338554
	Pre_miRNA_117686_length_29_cov_1.000000	cond_C	cond_P	0.623513	8.95543	0.117339	0.339693
	Pre_miRNA_46120_length_64_cov_2.703125	cond_C	cond_P	0.410448	5.63896	0.117485	0.339893
	hsa-miR-802	cond_C	cond_P	0.941405	3.5121	0.117582	0.339953
	hsa-miR-1267	cond_C	cond_P	0.793797	2.3107	0.117933	0.340746
	hsa-miR-3122	cond_C	cond_P	-0.811174	2.53782	0.118014	0.340757
	Pre_miRNA_53375_length_79_cov_2.000000	cond_C	cond_P	0.497621	6.18564	0.118212	0.341109
	hsa-miR-548ao-3p	cond_C	cond_P	0.807615	2.58465	0.118511	0.341748
	Pre_miRNA_56545_length_29_cov_1.000000	cond_C	cond_P	0.417118	5.17919	0.11872	0.342131
	Pre_miRNA_66154_length_58_cov_1.000000	cond_C	cond_P	0.498888	7.00131	0.119068	0.342911
	hsa-miR-6884-5p	cond_C	cond_P	-0.580689	5.00548	0.119409	0.343669
	hsa-miR-4694-3p	cond_C	cond_P	-0.716022	2.56314	0.11992	0.344915
	hsa-miR-4315	cond_C	cond_P	-1.14879	2.48239	0.119997	0.344915
	hsa-miR-4770	cond_C	cond_P	-1.20437	2.70268	0.120486	0.346096
	hsa-miR-6874-3p	cond_C	cond_P	-0.880083	3.38133	0.120744	0.346483
	hsa-miR-2276-5p	cond_C	cond_P	-0.897223	3.43606	0.120777	0.346483
	hsa-miR-6766-3p	cond_C	cond_P	-0.565636	4.0169	0.12126	0.347167
	hsa-miR-6894-3p	cond_C	cond_P	-0.530344	4.90697	0.12127	0.347167
	hsa-miR-1976	cond_C	cond_P	-0.63097	3.85145	0.121326	0.347167
	hsa-miR-1237-5p	cond_C	cond_P	0.912901	6.76253	0.121381	0.347167
	hsa-miR-6715b-5p	cond_C	cond_P	0.812237	2.79614	0.121515	0.347167
	Pre_miRNA_42194_length_88_cov_2.159091	cond_C	cond_P	0.419942	6.28743	0.121573	0.347167
	hsa-let-7f-2-3p	cond_C	cond_P	-0.752878	2.52516	0.121606	0.347167
	Pre_miRNA_57170_length_76_cov_4.078948	cond_C	cond_P	0.581222	6.46406	0.121641	0.347167
	hsa-miR-378j	cond_C	cond_P	-0.962534	2.56044	0.121925	0.347753
	hsa-miR-4717-5p	cond_C	cond_P	1.74961	2.09917	0.122497	0.349158
	hsa-miR-24-2-5p	cond_C	cond_P	-0.539649	3.48066	0.122577	0.349165
	Pre_miRNA_83219_length_98_cov_2.000000	cond_C	cond_P	-0.383193	5.38657	0.123	0.349695
	hsa-miR-183-3p	cond_C	cond_P	-0.706019	3.17668	0.123056	0.349695
	Pre_miRNA_82443_length_63_cov_2.000000	cond_C	cond_P	-0.439263	5.39159	0.123113	0.349695
	Pre_miRNA_67672_length_113_cov_3.407080	cond_C	cond_P	0.556792	6.19251	0.123148	0.349695
	Pre_miRNA_60774_length_62_cov_2.483871	cond_C	cond_P	0.665724	7.47638	0.123157	0.349695
	Pre_miRNA_69256_length_64_cov_2.015625	cond_C	cond_P	-0.379672	5.33778	0.123324	0.349842
	Pre_miRNA_61826_length_126_cov_2.285714	cond_C	cond_P	-0.448072	5.75555	0.123447	0.349842
	Pre_miRNA_52517_length_206_cov_4.266990	cond_C	cond_P	0.552601	6.45379	0.123463	0.349842
	hsa-miR-338-5p	cond_C	cond_P	-1.29398	1.99139	0.123525	0.349842
	Pre_miRNA_68880_length_58_cov_2.879310	cond_C	cond_P	-0.432095	6.76525	0.12395	0.350822
	hsa-miR-1185-2-3p	cond_C	cond_P	-1.09858	1.6792	0.125077	0.353695
	hsa-miR-4679	cond_C	cond_P	-1.06659	2.84436	0.125124	0.353695
	Pre_miRNA_68055_length_68_cov_2.000000	cond_C	cond_P	0.479939	5.8007	0.125304	0.353958
	hsa-miR-3143	cond_C	cond_P	-1.00846	3.02383	0.125377	0.353958
	hsa-miR-642b-3p	cond_C	cond_P	-0.634841	3.22865	0.12572	0.354701
	hsa-miR-892a	cond_C	cond_P	-0.633633	3.7869	0.125909	0.355008
	hsa-miR-5194	cond_C	cond_P	-0.545044	3.87056	0.126042	0.355157
	hsa-miR-133b	cond_C	cond_P	-0.611894	3.75296	0.126436	0.355665
	Pre_miRNA_113719_length_96_cov_1.364583	cond_C	cond_P	-0.441309	5.26196	0.126465	0.355665
	hsa-miR-6776-3p	cond_C	cond_P	-0.634175	4.16812	0.126542	0.355665
	hsa-miR-5588-3p	cond_C	cond_P	-1.34271	2.48208	0.126542	0.355665
	hsa-miR-6822-5p	cond_C	cond_P	-0.958417	2.3844	0.126719	0.355936
	hsa-miR-6078	cond_C	cond_P	0.655434	7.49771	0.126889	0.356188
	hsa-miR-4713-3p	cond_C	cond_P	-0.745439	3.24779	0.127342	0.357232
	Pre_miRNA_60260_length_97_cov_2.639175	cond_C	cond_P	0.504467	6.49621	0.127842	0.358409
	hsa-miR-454-3p	cond_C	cond_P	0.718867	6.38069	0.128003	0.358634
	Pre_miRNA_59716_length_150_cov_2.146667	cond_C	cond_P	-0.785723	4.23554	0.128201	0.358962
	hsa-miR-551b-3p	cond_C	cond_P	-0.76853	3.49012	0.128527	0.359366
	hsa-miR-4722-5p	cond_C	cond_P	-1.11175	3.45671	0.128613	0.359366
	Pre_miRNA_86744_length_108_cov_6.120370	cond_C	cond_P	0.656686	8.37195	0.128643	0.359366
	Pre_miRNA_26372_length_69_cov_2.000000	cond_C	cond_P	1.40301	6.38484	0.128742	0.359366
	hsa-miR-6809-5p	cond_C	cond_P	-0.472155	4.66023	0.128787	0.359366
	Pre_miRNA_48955_length_69_cov_5.376812	cond_C	cond_P	-0.528423	5.61957	0.128831	0.359366
	Pre_miRNA_25588_length_104_cov_2.298077	cond_C	cond_P	0.613292	8.43061	0.129254	0.36032
	Pre_miRNA_111466_length_41_cov_1.000000	cond_C	cond_P	-0.476829	5.52901	0.129345	0.360347
	Pre_miRNA_46325_length_177_cov_2.824859	cond_C	cond_P	-0.446884	4.76593	0.129485	0.36051
	Pre_miRNA_45750_length_179_cov_4.547486	cond_C	cond_P	0.546269	5.39827	0.129586	0.360567
	Pre_miRNA_49541_length_66_cov_7.000000	cond_C	cond_P	0.444772	6.37473	0.12982	0.360977
	Pre_miRNA_76931_length_71_cov_1.563380	cond_C	cond_P	-0.366103	5.58059	0.129896	0.360977
	hsa-miR-3689e	cond_C	cond_P	-0.888428	2.43093	0.13004	0.361149
	Pre_miRNA_49414_length_185_cov_4.405406	cond_C	cond_P	0.527036	5.40502	0.130429	0.362003
	hsa-miR-3925-3p	cond_C	cond_P	-0.973345	2.34126	0.130605	0.36225
	hsa-miR-214-3p	cond_C	cond_P	-1.32552	2.3835	0.130726	0.36225
	hsa-miR-1200	cond_C	cond_P	-1.06545	2.54908	0.130824	0.36225
	hsa-miR-203b-5p	cond_C	cond_P	0.724214	9.46081	0.130922	0.36225
	Pre_miRNA_48993_length_60_cov_2.166667	cond_C	cond_P	0.432318	6.10542	0.131012	0.36225
	Pre_miRNA_26599_length_81_cov_2.037037	cond_C	cond_P	0.711785	9.9461	0.131076	0.36225
	Pre_miRNA_72917_length_29_cov_1.000000	cond_C	cond_P	0.639594	7.03978	0.131089	0.36225
	Pre_miRNA_90630_length_80_cov_17.799999	cond_C	cond_P	0.475467	6.32357	0.131341	0.362721
	Pre_miRNA_55267_length_81_cov_2.456790	cond_C	cond_P	0.541269	5.54987	0.131474	0.362861
	Pre_miRNA_65584_length_255_cov_1.639216	cond_C	cond_P	0.479633	6.82569	0.131991	0.363789
	hsa-miR-589-3p	cond_C	cond_P	0.974234	3.70134	0.131992	0.363789
	Pre_miRNA_27978_length_96_cov_1.177083	cond_C	cond_P	0.592036	8.77317	0.132056	0.363789
	Pre_miRNA_73516_length_83_cov_2.000000	cond_C	cond_P	0.515017	7.93773	0.1322	0.363853
	hsa-miR-410-3p	cond_C	cond_P	-1.10196	2.3622	0.13228	0.363853
	Pre_miRNA_57103_length_80_cov_3.175000	cond_C	cond_P	-0.439446	5.33627	0.132327	0.363853
	hsa-miR-3679-5p	cond_C	cond_P	-0.741044	4.14961	0.132407	0.363853
	Pre_miRNA_64655_length_123_cov_1.552845	cond_C	cond_P	-0.406027	5.31598	0.133017	0.365084
	hsa-let-7f-1-3p	cond_C	cond_P	-0.872082	2.74018	0.13302	0.365084
	Pre_miRNA_52652_length_75_cov_6.573333	cond_C	cond_P	0.414274	5.76576	0.133149	0.365099
	hsa-miR-8058	cond_C	cond_P	-0.656793	3.63371	0.133189	0.365099
	hsa-miR-365b-5p	cond_C	cond_P	-0.773842	2.79683	0.133385	0.365408
	hsa-miR-181a-3p	cond_C	cond_P	-0.849849	2.76069	0.133941	0.366706
	hsa-miR-4803	cond_C	cond_P	-0.896158	2.08411	0.134101	0.366918
	Pre_miRNA_82901_length_29_cov_1.000000	cond_C	cond_P	-0.428199	5.72178	0.134337	0.367022
	hsa-miR-2114-3p	cond_C	cond_P	-0.846553	2.58756	0.134387	0.367022
	Pre_miRNA_57211_length_71_cov_2.042253	cond_C	cond_P	-0.431232	5.30593	0.134425	0.367022
	hsa-miR-7702	cond_C	cond_P	-0.693226	2.79753	0.13447	0.367022
	Pre_miRNA_77501_length_71_cov_2.000000	cond_C	cond_P	-0.637	3.41643	0.134639	0.367257
	Pre_miRNA_44106_length_295_cov_13.901695	cond_C	cond_P	0.545827	6.06658	0.135053	0.367957
	Pre_miRNA_34966_length_122_cov_2.000000	cond_C	cond_P	0.488304	5.90686	0.135061	0.367957
	Pre_miRNA_54730_length_62_cov_1.661290	cond_C	cond_P	-0.466024	4.82803	0.135149	0.367971
	hsa-miR-5581-5p	cond_C	cond_P	-0.766015	3.50376	0.135316	0.368198
	hsa-miR-3926	cond_C	cond_P	-0.666113	3.58947	0.13546	0.368366
	Pre_miRNA_41630_length_188_cov_2.404255	cond_C	cond_P	0.388623	6.01771	0.135736	0.368606
	hsa-miR-5688	cond_C	cond_P	-0.900691	2.51224	0.135808	0.368606
	hsa-miR-127-5p	cond_C	cond_P	-0.637273	3.69627	0.135883	0.368606
	hsa-miR-3529-5p	cond_C	cond_P	-0.918658	2.57638	0.135937	0.368606
	hsa-miR-3132	cond_C	cond_P	-0.804082	3.86345	0.136052	0.368606
	hsa-miR-3620-5p	cond_C	cond_P	-0.864194	3.64974	0.1361	0.368606
	hsa-miR-7850-5p	cond_C	cond_P	-1.02032	3.06095	0.136148	0.368606
	Pre_miRNA_50210_length_125_cov_1.400000	cond_C	cond_P	0.434307	5.20344	0.136243	0.368606
	hsa-miR-6853-5p	cond_C	cond_P	-0.703281	3.01456	0.136296	0.368606
	hsa-miR-378h	cond_C	cond_P	-1.02596	3.3143	0.136523	0.368994
	Pre_miRNA_74120_length_92_cov_2.097826	cond_C	cond_P	0.446982	6.37072	0.13698	0.370004
	Pre_miRNA_60494_length_189_cov_3.365079	cond_C	cond_P	0.521777	6.87467	0.137235	0.370468
	hsa-miR-511-5p	cond_C	cond_P	-0.798783	3.00081	0.137565	0.370778
	hsa-miR-4664-3p	cond_C	cond_P	0.550951	3.66118	0.137597	0.370778
	Pre_miRNA_11021_length_173_cov_7.312139	cond_C	cond_P	0.503681	6.32992	0.137601	0.370778
	hsa-miR-4501	cond_C	cond_P	0.706055	3.21741	0.138062	0.371409
	hsa-miR-6778-3p	cond_C	cond_P	-0.871089	2.57285	0.138084	0.371409
	Pre_miRNA_76925_length_90_cov_1.322222	cond_C	cond_P	-0.703407	3.767	0.138115	0.371409
	hsa-miR-6888-3p	cond_C	cond_P	0.788213	2.32701	0.13817	0.371409
	hsa-miR-3658	cond_C	cond_P	-0.735498	3.29754	0.138327	0.371472
	Pre_miRNA_51273_length_75_cov_1.413333	cond_C	cond_P	-0.673314	6.69173	0.138368	0.371472
	hsa-miR-6788-5p	cond_C	cond_P	-0.657442	3.37262	0.138444	0.371472
	Pre_miRNA_66121_length_152_cov_1.486842	cond_C	cond_P	0.507531	6.93249	0.138735	0.371661
	Pre_miRNA_27330_length_75_cov_1.000000	cond_C	cond_P	0.528272	7.23759	0.138749	0.371661
	hsa-miR-632	cond_C	cond_P	-0.758879	3.26006	0.138786	0.371661
	hsa-miR-4419b	cond_C	cond_P	-0.750182	3.81334	0.138874	0.371661
	Pre_miRNA_43357_length_141_cov_1.879433	cond_C	cond_P	0.406869	6.02435	0.138933	0.371661
	hsa-miR-676-3p	cond_C	cond_P	0.848069	4.38176	0.139474	0.372648
	hsa-miR-1301-5p	cond_C	cond_P	0.714295	2.90323	0.139619	0.372648
	hsa-miR-6729-3p	cond_C	cond_P	0.617184	4.0208	0.139667	0.372648
	hsa-miR-3682-5p	cond_C	cond_P	-0.738382	3.203	0.139763	0.372648
	Pre_miRNA_114521_length_72_cov_1.208333	cond_C	cond_P	-0.379963	5.89257	0.139775	0.372648
	hsa-miR-548at-3p	cond_C	cond_P	1.01007	3.62417	0.139873	0.372648
	Pre_miRNA_113876_length_63_cov_1.587302	cond_C	cond_P	0.337265	5.64068	0.13989	0.372648
	hsa-miR-4484	cond_C	cond_P	0.520405	4.02668	0.140048	0.372844
	hsa-miR-6074	cond_C	cond_P	1.1359	3.46266	0.140876	0.374626
	hsa-miR-1282	cond_C	cond_P	-0.640765	3.70894	0.140889	0.374626
	hsa-miR-3155a	cond_C	cond_P	-1.15166	1.84166	0.14097	0.374626
	hsa-miR-4444	cond_C	cond_P	-0.871442	2.6781	0.14179	0.37651
	hsa-miR-3156-5p	cond_C	cond_P	0.848919	2.65496	0.141883	0.37651
	hsa-miR-4654	cond_C	cond_P	-0.937893	3.68658	0.141991	0.37651
	hsa-miR-3197	cond_C	cond_P	0.785098	3.87608	0.142018	0.37651
	Pre_miRNA_77869_length_88_cov_2.931818	cond_C	cond_P	-0.466896	4.78429	0.142238	0.376866
	hsa-miR-6761-3p	cond_C	cond_P	-0.826083	3.47029	0.142514	0.377374
	Pre_miRNA_80594_length_87_cov_1.229885	cond_C	cond_P	0.466484	6.84872	0.142729	0.377718
	hsa-miR-5093	cond_C	cond_P	-0.763557	3.24394	0.143215	0.378635
	hsa-miR-5009-3p	cond_C	cond_P	-0.902296	2.87749	0.143302	0.378635
	hsa-miR-6887-5p	cond_C	cond_P	-0.639132	3.92547	0.143332	0.378635
	hsa-miR-4524b-3p	cond_C	cond_P	-0.619191	2.88464	0.143498	0.37885
	hsa-miR-4521	cond_C	cond_P	0.651104	4.03842	0.143827	0.379491
	hsa-miR-6882-3p	cond_C	cond_P	-0.613845	4.20412	0.144	0.379721
	hsa-miR-4639-5p	cond_C	cond_P	0.685327	4.69606	0.144161	0.37975
	hsa-miR-4761-5p	cond_C	cond_P	-0.695427	2.94479	0.144261	0.37975
	hsa-miR-380-5p	cond_C	cond_P	-0.74479	2.58752	0.144268	0.37975
	Pre_miRNA_60653_length_122_cov_2.270492	cond_C	cond_P	0.458195	4.95595	0.144462	0.380037
	Pre_miRNA_44711_length_193_cov_3.067358	cond_C	cond_P	0.35986	6.02378	0.144588	0.380143
	Pre_miRNA_102526_length_45_cov_1.177778	cond_C	cond_P	-0.395709	5.35553	0.14479	0.38045
	hsa-miR-548d-5p	cond_C	cond_P	-1.41779	1.20763	0.144878	0.380456
	hsa-miR-4632-5p	cond_C	cond_P	0.548142	5.15381	0.145217	0.381121
	Pre_miRNA_46562_length_107_cov_2.065421	cond_C	cond_P	-0.569892	4.51744	0.145376	0.381295
	hsa-miR-6772-5p	cond_C	cond_P	-0.641623	3.72738	0.145456	0.381295
	hsa-miR-6732-5p	cond_C	cond_P	-0.648723	3.8109	0.14568	0.381657
	Pre_miRNA_40141_length_117_cov_10.726496	cond_C	cond_P	-0.455662	7.66174	0.145916	0.382049
	Pre_miRNA_116276_length_43_cov_1.000000	cond_C	cond_P	0.756241	11.9102	0.146155	0.382276
	hsa-miR-6845-3p	cond_C	cond_P	-0.514269	4.6932	0.146252	0.382276
	Pre_miRNA_57958_length_76_cov_1.197368	cond_C	cond_P	0.388058	5.84651	0.146261	0.382276
	Pre_miRNA_67456_length_159_cov_1.383648	cond_C	cond_P	0.374269	5.91751	0.146576	0.38273
	hsa-miR-1470	cond_C	cond_P	0.595559	3.89159	0.146607	0.38273
	Pre_miRNA_60775_length_149_cov_11.651007	cond_C	cond_P	0.404609	5.24604	0.146947	0.383126
	hsa-miR-877-3p	cond_C	cond_P	-0.533245	5.23483	0.146999	0.383126
	hsa-miR-7162-5p	cond_C	cond_P	-0.781244	3.54442	0.147018	0.383126
	Pre_miRNA_120132_length_31_cov_1.000000	cond_C	cond_P	0.524925	7.27468	0.147292	0.383615
	Pre_miRNA_75613_length_35_cov_1.000000	cond_C	cond_P	-0.772343	4.052	0.147693	0.384434
	hsa-miR-548n	cond_C	cond_P	0.974285	1.92234	0.147816	0.384488
	Pre_miRNA_52255_length_276_cov_4.894928	cond_C	cond_P	0.367942	5.92151	0.147887	0.384488
	hsa-miR-508-3p	cond_C	cond_P	-0.739416	3.50107	0.148016	0.384598
	hsa-miR-4464	cond_C	cond_P	0.715855	3.24363	0.148142	0.384701
	hsa-miR-6720-3p	cond_C	cond_P	0.604516	7.85748	0.148506	0.38542
	hsa-miR-1243	cond_C	cond_P	-0.943275	2.65516	0.148687	0.385535
	Pre_miRNA_78508_length_70_cov_2.000000	cond_C	cond_P	0.379905	5.23681	0.148734	0.385535
	hsa-miR-5587-5p	cond_C	cond_P	0.629745	3.03357	0.148811	0.385535
	Pre_miRNA_72447_length_60_cov_2.000000	cond_C	cond_P	0.458765	6.22651	0.149029	0.385877
	hsa-miR-6730-5p	cond_C	cond_P	-0.519678	3.974	0.149197	0.385919
	Pre_miRNA_77552_length_91_cov_2.450549	cond_C	cond_P	0.481493	7.30386	0.14922	0.385919
	hsa-miR-5583-3p	cond_C	cond_P	-1.13027	2.34625	0.149307	0.385921
	hsa-miR-548au-3p	cond_C	cond_P	-1.00489	2.03608	0.149412	0.385967
	Pre_miRNA_82431_length_65_cov_2.000000	cond_C	cond_P	0.535327	6.61196	0.149613	0.386261
	Pre_miRNA_64025_length_68_cov_2.632353	cond_C	cond_P	0.495032	5.62239	0.149799	0.386458
	hsa-miR-3065-3p	cond_C	cond_P	-0.567173	3.8531	0.149864	0.386458
	Pre_miRNA_75439_length_58_cov_1.672414	cond_C	cond_P	-0.372712	5.72612	0.1507	0.38839
	hsa-miR-193a-5p	cond_C	cond_P	-0.501696	4.87319	0.151087	0.389162
	hsa-miR-4710	cond_C	cond_P	-0.937388	3.16943	0.151333	0.389395
	hsa-miR-8085	cond_C	cond_P	-0.555206	4.24384	0.151447	0.389395
	Pre_miRNA_77190_length_81_cov_3.098765	cond_C	cond_P	0.641763	9.51769	0.151527	0.389395
	hsa-miR-875-5p	cond_C	cond_P	0.653444	3.71543	0.151613	0.389395
	hsa-miR-6743-5p	cond_C	cond_P	0.507763	4.74209	0.151698	0.389395
	hsa-miR-1306-5p	cond_C	cond_P	-0.705301	3.21683	0.151704	0.389395
	hsa-miR-5590-3p	cond_C	cond_P	-1.03384	2.37244	0.151937	0.389766
	hsa-miR-7161-3p	cond_C	cond_P	-0.527239	4.87677	0.152411	0.390703
	Pre_miRNA_48099_length_29_cov_1.000000	cond_C	cond_P	0.483925	5.00558	0.152545	0.390703
	hsa-miR-548c-3p	cond_C	cond_P	-0.861649	2.31764	0.152566	0.390703
	hsa-miR-6753-5p	cond_C	cond_P	-0.667834	3.7624	0.152999	0.391586
	Pre_miRNA_65055_length_102_cov_2.039216	cond_C	cond_P	-0.385894	5.43554	0.153114	0.391655
	Pre_miRNA_39540_length_54_cov_90.666664	cond_C	cond_P	0.485013	6.99459	0.153591	0.392649
	hsa-miR-6734-3p	cond_C	cond_P	-0.633032	4.47992	0.154111	0.393752
	hsa-miR-3134	cond_C	cond_P	-0.926567	2.82266	0.15423	0.393827
	hsa-miR-4791	cond_C	cond_P	-1.04128	2.64339	0.154347	0.393899
	Pre_miRNA_78782_length_73_cov_2.917808	cond_C	cond_P	0.524038	7.13878	0.154581	0.394271
	hsa-miR-5699-5p	cond_C	cond_P	-0.528038	3.66974	0.154884	0.394816
	hsa-miR-1272	cond_C	cond_P	-0.660643	3.60032	0.155109	0.395162
	Pre_miRNA_49285_length_198_cov_1.767677	cond_C	cond_P	0.57095	4.4732	0.155383	0.395633
	hsa-miR-205-3p	cond_C	cond_P	-0.803246	3.38852	0.156264	0.397439
	Pre_miRNA_30267_length_79_cov_3.000000	cond_C	cond_P	0.381862	6.45256	0.156309	0.397439
	hsa-miR-3170	cond_C	cond_P	-0.624232	3.55955	0.156404	0.397439
	hsa-miR-6787-5p	cond_C	cond_P	0.594669	10.1639	0.156469	0.397439
	hsa-miR-4693-3p	cond_C	cond_P	0.573369	4.35833	0.156559	0.397439
	hsa-miR-4433b-3p	cond_C	cond_P	-0.61682	3.87891	0.156629	0.397439
	hsa-miR-885-3p	cond_C	cond_P	-0.537232	3.26188	0.15674	0.397492
	Pre_miRNA_78036_length_66_cov_1.969697	cond_C	cond_P	-0.690207	8.06836	0.156928	0.397743
	hsa-miR-487b-3p	cond_C	cond_P	-0.886968	2.66593	0.157153	0.398051
	hsa-miR-211-3p	cond_C	cond_P	-0.899965	3.28258	0.157258	0.398051
	Pre_miRNA_34008_length_65_cov_4.784616	cond_C	cond_P	0.408107	5.96207	0.157319	0.398051
	Pre_miRNA_82534_length_127_cov_1.078740	cond_C	cond_P	-0.525121	5.028	0.157409	0.398051
	hsa-miR-198	cond_C	cond_P	0.530588	3.28695	0.157622	0.398363
	hsa-miR-4487	cond_C	cond_P	-0.680819	4.44896	0.157777	0.398401
	Pre_miRNA_96593_length_58_cov_2.000000	cond_C	cond_P	0.486067	6.92752	0.157816	0.398401
	Pre_miRNA_93818_length_64_cov_2.000000	cond_C	cond_P	0.351693	5.971	0.158013	0.398669
	hsa-miR-664b-3p	cond_C	cond_P	-0.628268	4.26991	0.158161	0.398716
	hsa-miR-5697	cond_C	cond_P	-0.83412	2.3301	0.158211	0.398716
	hsa-miR-3613-3p	cond_C	cond_P	0.478632	7.22714	0.158622	0.399526
	hsa-miR-1306-3p	cond_C	cond_P	-0.787981	2.88161	0.158718	0.39954
	hsa-miR-4663	cond_C	cond_P	0.502856	3.93224	0.158866	0.399686
	Pre_miRNA_74251_length_113_cov_1.991150	cond_C	cond_P	0.396732	6.14101	0.159127	0.399934
	hsa-miR-548aw	cond_C	cond_P	-0.780762	2.7039	0.159145	0.399934
	Pre_miRNA_45042_length_29_cov_1.000000	cond_C	cond_P	0.445479	7.30671	0.159412	0.40038
	hsa-miR-6799-5p	cond_C	cond_P	-0.701349	3.26884	0.159672	0.400805
	Pre_miRNA_23756_length_106_cov_4.150943	cond_C	cond_P	-0.572257	5.26762	0.160433	0.402403
	hsa-miR-6129	cond_C	cond_P	0.532606	3.55829	0.16049	0.402403
	Pre_miRNA_54767_length_29_cov_1.000000	cond_C	cond_P	0.528977	6.68162	0.160684	0.402663
	hsa-miR-1287-3p	cond_C	cond_P	1.22742	7.26656	0.16129	0.403953
	Pre_miRNA_83428_length_75_cov_2.000000	cond_C	cond_P	0.394583	6.91405	0.161456	0.404142
	Pre_miRNA_52499_length_223_cov_3.058296	cond_C	cond_P	0.424769	5.44191	0.161815	0.404769
	hsa-miR-6876-3p	cond_C	cond_P	-0.633185	4.3845	0.161889	0.404769
	hsa-let-7g-3p	cond_C	cond_P	-0.894413	2.65544	0.162064	0.404979
	hsa-miR-193b-5p	cond_C	cond_P	0.698985	3.56836	0.162372	0.405366
	hsa-miR-339-3p	cond_C	cond_P	0.530645	3.90882	0.162402	0.405366
	hsa-miR-4648	cond_C	cond_P	-0.846896	2.56776	0.162562	0.405417
	hsa-miR-181d-3p	cond_C	cond_P	0.677605	2.82571	0.162605	0.405417
	hsa-miR-4787-3p	cond_C	cond_P	0.509622	3.88911	0.163946	0.40853
	hsa-miR-587	cond_C	cond_P	0.640768	3.24093	0.164391	0.40941
	Pre_miRNA_65771_length_42_cov_1.809524	cond_C	cond_P	0.607121	6.3497	0.164833	0.41028
	Pre_miRNA_44203_length_95_cov_4.263158	cond_C	cond_P	-0.751291	7.41584	0.164931	0.410294
	hsa-miR-4448	cond_C	cond_P	-0.645314	6.9686	0.165476	0.411419
	Pre_miRNA_48064_length_112_cov_1.875000	cond_C	cond_P	0.441323	6.29175	0.165787	0.41177
	hsa-miR-548as-3p	cond_C	cond_P	-0.785293	2.88965	0.165803	0.41177
	Pre_miRNA_76213_length_90_cov_2.588889	cond_C	cond_P	-0.568063	4.49366	0.166262	0.412529
	hsa-miR-6746-5p	cond_C	cond_P	-0.645273	5.34729	0.166294	0.412529
	hsa-miR-3158-3p	cond_C	cond_P	-0.669222	3.93608	0.166428	0.412631
	Pre_miRNA_42525_length_87_cov_2.000000	cond_C	cond_P	0.474789	7.35595	0.166726	0.413138
	Pre_miRNA_32384_length_77_cov_6.844156	cond_C	cond_P	0.690399	8.0137	0.167731	0.415397
	hsa-miR-302d-3p	cond_C	cond_P	-0.878629	2.67039	0.167829	0.415407
	hsa-miR-4766-3p	cond_C	cond_P	-0.688285	2.83603	0.16812	0.415815
	hsa-miR-3974	cond_C	cond_P	-0.677986	2.61587	0.168194	0.415815
	hsa-miR-873-5p	cond_C	cond_P	-0.852657	2.58799	0.168327	0.415815
	hsa-miR-5682	cond_C	cond_P	-0.622127	3.2652	0.168403	0.415815
	Pre_miRNA_74389_length_60_cov_2.000000	cond_C	cond_P	0.404964	6.21758	0.168462	0.415815
	hsa-miR-8053	cond_C	cond_P	-0.784225	2.80889	0.168936	0.416127
	hsa-miR-519c-3p	cond_C	cond_P	-0.974004	2.51285	0.168938	0.416127
	hsa-miR-7109-5p	cond_C	cond_P	-0.482749	4.4321	0.16896	0.416127
	hsa-miR-4279	cond_C	cond_P	-0.552173	2.94762	0.168975	0.416127
	hsa-miR-4776-5p	cond_C	cond_P	-0.901294	2.8674	0.169057	0.416127
	hsa-miR-4296	cond_C	cond_P	0.611158	4.24487	0.169226	0.41631
	hsa-miR-4306	cond_C	cond_P	-0.761785	3.29537	0.169339	0.416357
	hsa-miR-614	cond_C	cond_P	-0.576124	3.00168	0.169626	0.416834
	Pre_miRNA_34849_length_90_cov_4.066667	cond_C	cond_P	-0.416012	5.47265	0.169822	0.417082
	Pre_miRNA_66142_length_90_cov_1.155556	cond_C	cond_P	0.461018	9.12809	0.170426	0.418334
	Pre_miRNA_8490_length_164_cov_13.237804	cond_C	cond_P	-0.561998	10.4997	0.170884	0.418872
	hsa-miR-5581-3p	cond_C	cond_P	-0.889459	2.46745	0.170924	0.418872
	Pre_miRNA_59326_length_95_cov_2.000000	cond_C	cond_P	0.521567	5.37649	0.170964	0.418872
	Pre_miRNA_73113_length_86_cov_1.325581	cond_C	cond_P	-0.394901	4.87151	0.171022	0.418872
	Pre_miRNA_63584_length_109_cov_1.853211	cond_C	cond_P	0.478208	7.18866	0.171385	0.419529
	hsa-miR-6507-3p	cond_C	cond_P	-0.598006	3.41965	0.172196	0.421057
	Pre_miRNA_56843_length_103_cov_6.728155	cond_C	cond_P	0.359642	5.45214	0.172199	0.421057
	Pre_miRNA_42560_length_150_cov_4.086667	cond_C	cond_P	0.56623	7.17881	0.17253	0.421635
	hsa-miR-1323	cond_C	cond_P	0.473698	3.34952	0.172799	0.422061
	hsa-miR-494-5p	cond_C	cond_P	0.553776	3.68844	0.173208	0.422826
	Pre_miRNA_14972_length_80_cov_13.100000	cond_C	cond_P	0.60726	11.4331	0.173446	0.423174
	hsa-miR-7150	cond_C	cond_P	-0.648809	3.99457	0.173867	0.423741
	Pre_miRNA_36996_length_46_cov_1.000000	cond_C	cond_P	0.442938	6.62088	0.17387	0.423741
	hsa-miR-4713-5p	cond_C	cond_P	0.758726	7.22877	0.174056	0.423962
	hsa-miR-4640-5p	cond_C	cond_P	-0.530421	4.32735	0.174537	0.424901
	hsa-miR-636	cond_C	cond_P	0.627499	3.79593	0.174683	0.425022
	hsa-miR-3126-5p	cond_C	cond_P	-0.537896	3.40691	0.175505	0.42665
	Pre_miRNA_53130_length_64_cov_2.000000	cond_C	cond_P	0.35922	6.42461	0.175544	0.42665
	hsa-miR-3682-3p	cond_C	cond_P	-0.82223	2.80551	0.176059	0.427669
	hsa-miR-1304-5p	cond_C	cond_P	0.552174	4.74674	0.177107	0.429899
	hsa-miR-1253	cond_C	cond_P	0.410427	6.1779	0.177171	0.429899
	hsa-miR-3944-3p	cond_C	cond_P	-0.538699	4.56436	0.177311	0.430003
	Pre_miRNA_112608_length_99_cov_1.555556	cond_C	cond_P	-0.533074	7.18222	0.178136	0.431704
	hsa-miR-6796-5p	cond_C	cond_P	-0.563201	4.2322	0.178207	0.431704
	Pre_miRNA_38823_length_81_cov_3.333333	cond_C	cond_P	0.426482	7.48614	0.178588	0.432392
	hsa-miR-939-5p	cond_C	cond_P	-0.49782	4.24282	0.179138	0.433487
	Pre_miRNA_52728_length_92_cov_1.391304	cond_C	cond_P	0.718825	9.56566	0.179375	0.433824
	Pre_miRNA_81304_length_78_cov_1.987180	cond_C	cond_P	-0.407712	5.46322	0.179706	0.434387
	hsa-miR-516a-3p	cond_C	cond_P	-0.811474	3.06783	0.179835	0.434462
	hsa-miR-4667-5p	cond_C	cond_P	0.481737	4.88848	0.180203	0.435114
	Pre_miRNA_62578_length_50_cov_1.100000	cond_C	cond_P	0.663971	9.22705	0.180386	0.435319
	Pre_miRNA_122965_length_31_cov_1.000000	cond_C	cond_P	0.476821	7.03062	0.180889	0.436296
	Pre_miRNA_116133_length_43_cov_3.023256	cond_C	cond_P	0.490232	7.77692	0.181387	0.437142
	Pre_miRNA_114732_length_59_cov_2.000000	cond_C	cond_P	-0.39324	4.19346	0.181508	0.437142
	hsa-miR-6891-5p	cond_C	cond_P	0.41761	4.09846	0.181666	0.437142
	hsa-miR-6794-5p	cond_C	cond_P	0.452961	5.27435	0.181795	0.437142
	hsa-miR-4652-5p	cond_C	cond_P	-0.736401	2.54849	0.181806	0.437142
	Pre_miRNA_47327_length_58_cov_2.275862	cond_C	cond_P	0.403183	5.78312	0.181929	0.437142
	hsa-miR-4712-3p	cond_C	cond_P	-0.594896	2.57694	0.181929	0.437142
	hsa-miR-3977	cond_C	cond_P	0.666154	2.77995	0.182315	0.437591
	Pre_miRNA_45133_length_179_cov_2.005587	cond_C	cond_P	0.380335	6.09592	0.18238	0.437591
	hsa-miR-668-3p	cond_C	cond_P	-0.818403	9.625	0.182412	0.437591
	Pre_miRNA_67458_length_62_cov_1.000000	cond_C	cond_P	0.394553	6.93525	0.182737	0.438135
	hsa-miR-96-5p	cond_C	cond_P	-0.638193	5.69486	0.183235	0.439016
	hsa-miR-3612	cond_C	cond_P	-0.553735	3.23571	0.18344	0.439016
	hsa-let-7c-3p	cond_C	cond_P	-0.680282	2.48403	0.183484	0.439016
	hsa-miR-4255	cond_C	cond_P	-0.989283	2.11575	0.183501	0.439016
	hsa-miR-4695-3p	cond_C	cond_P	0.430968	4.74762	0.184645	0.441451
	hsa-miR-4701-3p	cond_C	cond_P	0.477514	4.01101	0.184754	0.441451
	hsa-miR-4645-5p	cond_C	cond_P	-0.713823	2.56546	0.184816	0.441451
	Pre_miRNA_44589_length_29_cov_1.000000	cond_C	cond_P	0.465025	7.37575	0.18506	0.441795
	hsa-miR-4266	cond_C	cond_P	-0.813563	2.64784	0.185411	0.442135
	hsa-miR-1263	cond_C	cond_P	-0.721086	2.98488	0.185412	0.442135
	Pre_miRNA_84524_length_58_cov_1.844828	cond_C	cond_P	-0.369388	5.63837	0.185502	0.442135
	hsa-miR-216a-5p	cond_C	cond_P	0.717655	3.30286	0.185749	0.442486
	hsa-miR-3146	cond_C	cond_P	-0.618791	2.89236	0.185884	0.442572
	hsa-miR-3653-3p	cond_C	cond_P	-0.90272	1.84471	0.186227	0.442979
	hsa-miR-4743-5p	cond_C	cond_P	-0.593369	3.1876	0.186255	0.442979
	Pre_miRNA_62683_length_78_cov_5.115385	cond_C	cond_P	0.456759	5.60361	0.186602	0.443567
	Pre_miRNA_40238_length_142_cov_2.450704	cond_C	cond_P	0.472521	5.05694	0.186977	0.4442
	hsa-miR-548b-5p	cond_C	cond_P	-0.751986	2.51573	0.187068	0.4442
	hsa-miR-8088	cond_C	cond_P	0.647225	3.13414	0.187447	0.444862
	hsa-miR-5088-5p	cond_C	cond_P	-0.762402	3.01893	0.187969	0.445723
	hsa-miR-4421	cond_C	cond_P	-0.661642	3.06822	0.188011	0.445723
	Pre_miRNA_53516_length_188_cov_5.122340	cond_C	cond_P	0.588658	8.60356	0.18827	0.446099
	Pre_miRNA_81241_length_61_cov_1.377049	cond_C	cond_P	-0.481973	6.94143	0.188444	0.446273
	Pre_miRNA_82821_length_58_cov_3.000000	cond_C	cond_P	-0.331346	6.32605	0.188566	0.446323
	Pre_miRNA_55094_length_76_cov_1.197368	cond_C	cond_P	0.378451	6.00217	0.188938	0.446966
	Pre_miRNA_45209_length_140_cov_2.500000	cond_C	cond_P	0.387032	5.09643	0.189637	0.4482
	Pre_miRNA_75673_length_38_cov_1.026316	cond_C	cond_P	0.488761	3.76112	0.189662	0.4482
	hsa-miR-4495	cond_C	cond_P	-0.848523	2.60461	0.189849	0.448402
	hsa-miR-5583-5p	cond_C	cond_P	1.12007	1.40075	0.190032	0.448592
	Pre_miRNA_38675_length_77_cov_2.000000	cond_C	cond_P	-0.361604	5.95471	0.190131	0.448592
	hsa-miR-3677-5p	cond_C	cond_P	-0.538707	4.00895	0.190306	0.448597
	hsa-miR-4529-5p	cond_C	cond_P	0.619571	2.24794	0.190336	0.448597
	hsa-miR-6732-3p	cond_C	cond_P	-0.424547	4.76547	0.190875	0.449629
	hsa-miR-15a-3p	cond_C	cond_P	-0.74766	2.39529	0.191009	0.449708
	hsa-miR-3174	cond_C	cond_P	-0.751224	3.07989	0.191241	0.45
	Pre_miRNA_63925_length_63_cov_5.063492	cond_C	cond_P	0.51752	7.10363	0.191336	0.45
	Pre_miRNA_68795_length_85_cov_2.905882	cond_C	cond_P	-0.40172	4.90336	0.191711	0.450644
	Pre_miRNA_20569_length_75_cov_1.000000	cond_C	cond_P	0.360239	5.6637	0.191859	0.450753
	Pre_miRNA_51779_length_127_cov_3.559055	cond_C	cond_P	-0.345636	5.99527	0.191967	0.450766
	hsa-miR-7160-3p	cond_C	cond_P	-0.761029	3.12362	0.192165	0.450992
	Pre_miRNA_80726_length_64_cov_1.140625	cond_C	cond_P	-0.362581	5.24015	0.19238	0.451125
	hsa-miR-4428	cond_C	cond_P	0.521537	3.09585	0.192424	0.451125
	hsa-miR-4309	cond_C	cond_P	-0.765886	2.27984	0.192677	0.451269
	hsa-miR-8059	cond_C	cond_P	-0.521769	5.68922	0.192689	0.451269
	hsa-miR-1302	cond_C	cond_P	-0.88641	1.8721	0.192819	0.451336
	Pre_miRNA_51967_length_92_cov_1.619565	cond_C	cond_P	0.331765	5.39476	0.192974	0.45146
	hsa-miR-6084	cond_C	cond_P	0.589449	4.18827	0.193205	0.451761
	Pre_miRNA_57234_length_69_cov_9.463768	cond_C	cond_P	0.417839	4.95595	0.193705	0.452257
	Pre_miRNA_114505_length_65_cov_2.507692	cond_C	cond_P	0.374955	5.31288	0.19379	0.452257
	hsa-miR-6513-3p	cond_C	cond_P	0.657385	10.8589	0.19382	0.452257
	Pre_miRNA_64692_length_103_cov_1.252427	cond_C	cond_P	0.375425	6.11427	0.193824	0.452257
	hsa-miR-3119	cond_C	cond_P	-0.745778	2.74054	0.194124	0.452626
	Pre_miRNA_43759_length_163_cov_10.282208	cond_C	cond_P	0.5229	10.7646	0.194261	0.452626
	hsa-miR-7704	cond_C	cond_P	0.458258	5.71966	0.194306	0.452626
	Pre_miRNA_60008_length_135_cov_3.059259	cond_C	cond_P	0.568782	9.93217	0.19439	0.452626
	Pre_miRNA_47075_length_154_cov_4.344156	cond_C	cond_P	0.385118	6.12097	0.194642	0.452975
	Pre_miRNA_61001_length_184_cov_4.684783	cond_C	cond_P	0.532013	5.4865	0.19505	0.453686
	hsa-miR-6757-5p	cond_C	cond_P	-0.473091	4.00988	0.195265	0.453947
	hsa-miR-5707	cond_C	cond_P	0.587647	3.0487	0.195812	0.454914
	Pre_miRNA_48139_length_80_cov_1.387500	cond_C	cond_P	0.576242	9.93672	0.195886	0.454914
	hsa-miR-5693	cond_C	cond_P	-0.651323	3.64227	0.196172	0.45534
	hsa-miR-33a-5p	cond_C	cond_P	-0.588438	3.64141	0.196611	0.456121
	hsa-miR-6773-3p	cond_C	cond_P	-0.618408	3.38943	0.19749	0.45792
	Pre_miRNA_54622_length_182_cov_1.703297	cond_C	cond_P	0.367784	6.06442	0.197729	0.458237
	Pre_miRNA_114700_length_65_cov_2.661538	cond_C	cond_P	0.469147	4.96811	0.197978	0.458468
	hsa-miR-5191	cond_C	cond_P	0.471068	3.99532	0.198036	0.458468
	Pre_miRNA_56337_length_203_cov_1.852217	cond_C	cond_P	0.343324	6.03642	0.198551	0.459244
	Pre_miRNA_55616_length_63_cov_1.142857	cond_C	cond_P	0.501288	6.63563	0.198578	0.459244
	Pre_miRNA_48902_length_68_cov_2.000000	cond_C	cond_P	-0.343003	6.01742	0.198952	0.459803
	hsa-miR-3908	cond_C	cond_P	0.660515	2.36055	0.199027	0.459803
	hsa-miR-4753-5p	cond_C	cond_P	-0.459944	4.18882	0.199355	0.460321
	hsa-miR-4538	cond_C	cond_P	-0.631097	3.8456	0.199694	0.460864
	hsa-miR-6081	cond_C	cond_P	-0.570544	3.421	0.199993	0.461313
	hsa-miR-548aq-5p	cond_C	cond_P	-0.487502	3.1874	0.20032	0.461829
	Pre_miRNA_63851_length_191_cov_2.753927	cond_C	cond_P	0.453355	4.46071	0.200438	0.46186
	Pre_miRNA_114836_length_88_cov_1.545455	cond_C	cond_P	0.567806	7.24937	0.200726	0.462284
	hsa-miR-6835-3p	cond_C	cond_P	-0.572807	3.6982	0.200901	0.462448
	hsa-miR-219a-1-3p	cond_C	cond_P	0.546893	2.50829	0.202043	0.464655
	Pre_miRNA_115385_length_67_cov_2.000000	cond_C	cond_P	0.417434	6.23878	0.202069	0.464655
	hsa-miR-4635	cond_C	cond_P	-0.846553	3.97158	0.202276	0.464889
	Pre_miRNA_69357_length_65_cov_1.707692	cond_C	cond_P	0.346108	5.61281	0.20247	0.465095
	hsa-miR-4511	cond_C	cond_P	-0.961342	2.44329	0.202666	0.465303
	hsa-miR-1185-5p	cond_C	cond_P	-0.720484	2.33605	0.203197	0.466263
	hsa-miR-3677-3p	cond_C	cond_P	0.421645	3.43749	0.203294	0.466263
	hsa-miR-4466	cond_C	cond_P	0.487271	5.26981	0.203606	0.46669
	hsa-miR-6087	cond_C	cond_P	0.482747	5.31725	0.203817	0.46669
	Pre_miRNA_51838_length_144_cov_4.312500	cond_C	cond_P	-0.363612	5.57116	0.203894	0.46669
	Pre_miRNA_49354_length_67_cov_2.000000	cond_C	cond_P	0.421566	6.29681	0.203901	0.46669
	hsa-miR-552-5p	cond_C	cond_P	-0.803392	2.68401	0.204857	0.468637
	Pre_miRNA_58277_length_68_cov_3.264706	cond_C	cond_P	0.471859	6.78599	0.205202	0.469185
	Pre_miRNA_67685_length_78_cov_1.948718	cond_C	cond_P	-0.391411	5.86892	0.205755	0.470207
	hsa-miR-4424	cond_C	cond_P	-0.639004	2.87151	0.205881	0.470252
	Pre_miRNA_51536_length_97_cov_1.752577	cond_C	cond_P	0.48043	3.51419	0.206208	0.470756
	Pre_miRNA_58204_length_182_cov_1.379121	cond_C	cond_P	0.351755	5.91243	0.206355	0.47085
	Pre_miRNA_50302_length_59_cov_2.915254	cond_C	cond_P	0.377276	7.10534	0.206517	0.470978
	hsa-miR-4479	cond_C	cond_P	0.566806	4.1727	0.206696	0.471026
	hsa-miR-8064	cond_C	cond_P	-0.604612	2.77883	0.20675	0.471026
	hsa-miR-6831-5p	cond_C	cond_P	0.504985	5.32025	0.206917	0.471028
	hsa-miR-1299	cond_C	cond_P	-0.602565	6.27832	0.206964	0.471028
	hsa-miR-3688-5p	cond_C	cond_P	-1.22318	1.25667	0.208104	0.473382
	hsa-miR-4738-3p	cond_C	cond_P	-0.550968	3.99489	0.208299	0.47341
	hsa-miR-133a-3p	cond_C	cond_P	0.729751	3.26292	0.20833	0.47341
	hsa-miR-4776-3p	cond_C	cond_P	-0.585532	3.7323	0.209209	0.475163
	hsa-miR-3149	cond_C	cond_P	-0.733126	3.5673	0.210452	0.477742
	Pre_miRNA_69226_length_95_cov_4.652632	cond_C	cond_P	0.321957	5.9886	0.210847	0.478394
	hsa-miR-6504-3p	cond_C	cond_P	-0.635484	2.89514	0.211315	0.479147
	Pre_miRNA_43226_length_130_cov_5.607692	cond_C	cond_P	0.537212	9.08844	0.211395	0.479147
	Pre_miRNA_126886_length_30_cov_1.000000	cond_C	cond_P	0.509353	10.5147	0.211638	0.479453
	Pre_miRNA_73536_length_83_cov_2.963856	cond_C	cond_P	0.366536	5.41517	0.211933	0.47975
	Pre_miRNA_53648_length_66_cov_2.166667	cond_C	cond_P	0.32893	5.75002	0.212067	0.47975
	Pre_miRNA_12706_length_94_cov_1.574468	cond_C	cond_P	0.491304	6.85859	0.212093	0.47975
	hsa-miR-655-3p	cond_C	cond_P	-1.07171	2.09713	0.21235	0.480086
	Pre_miRNA_63720_length_63_cov_2.063492	cond_C	cond_P	0.584205	12.971	0.212949	0.481195
	hsa-miR-4268	cond_C	cond_P	-0.611883	4.29591	0.21364	0.482458
	hsa-miR-3121-5p	cond_C	cond_P	-0.637599	2.77154	0.213725	0.482458
	hsa-miR-7154-5p	cond_C	cond_P	-0.475966	2.99907	0.213874	0.482548
	Pre_miRNA_89286_length_124_cov_4.709677	cond_C	cond_P	-0.436037	4.04433	0.214145	0.482914
	Pre_miRNA_44153_length_254_cov_13.877953	cond_C	cond_P	0.341208	6.53476	0.2143	0.48302
	hsa-miR-591	cond_C	cond_P	-0.772788	2.46039	0.214782	0.483664
	Pre_miRNA_71360_length_90_cov_2.433333	cond_C	cond_P	0.564129	9.82924	0.214804	0.483664
	hsa-miR-4721	cond_C	cond_P	-0.572338	3.35726	0.215194	0.484204
	hsa-miR-6127	cond_C	cond_P	-0.59037	3.6534	0.215262	0.484204
	hsa-miR-128-2-5p	cond_C	cond_P	0.826108	2.45668	0.21576	0.485077
	Pre_miRNA_83247_length_72_cov_1.736111	cond_C	cond_P	0.561881	3.3348	0.216049	0.485482
	Pre_miRNA_56845_length_62_cov_1.983871	cond_C	cond_P	0.412505	6.9511	0.21638	0.4859
	hsa-miR-6780a-3p	cond_C	cond_P	-0.430161	4.59216	0.216499	0.4859
	Pre_miRNA_50385_length_415_cov_10.975904	cond_C	cond_P	0.442442	6.99952	0.216564	0.4859
	Pre_miRNA_18255_length_81_cov_2.950617	cond_C	cond_P	0.480164	6.14665	0.217081	0.486814
	hsa-miR-4532	cond_C	cond_P	0.48124	5.42149	0.218243	0.488988
	Pre_miRNA_46038_length_89_cov_3.438202	cond_C	cond_P	0.637205	9.53678	0.21836	0.488988
	hsa-miR-675-5p	cond_C	cond_P	0.559182	4.76614	0.218468	0.488988
	Pre_miRNA_35050_length_103_cov_2.067961	cond_C	cond_P	0.412195	6.60101	0.218491	0.488988
	hsa-miR-1207-5p	cond_C	cond_P	-0.546396	3.73374	0.218616	0.489021
	hsa-miR-6854-3p	cond_C	cond_P	-0.619773	3.35954	0.218928	0.489471
	Pre_miRNA_49959_length_65_cov_2.984615	cond_C	cond_P	0.352811	6.55988	0.219342	0.490088
	Pre_miRNA_71808_length_108_cov_1.500000	cond_C	cond_P	-0.40139	6.62978	0.219424	0.490088
	hsa-miR-4789-5p	cond_C	cond_P	-0.93723	2.01761	0.219623	0.490286
	hsa-miR-154-3p	cond_C	cond_P	0.894382	2.08939	0.219811	0.490457
	Pre_miRNA_26304_length_123_cov_2.382114	cond_C	cond_P	-0.461679	5.82018	0.220054	0.490753
[truncated: 2,439 more rows]
